# Supplementary material for: QTL mapping of Fusarium head blight resistance in three related durum wheat populations
Source: Theor Appl Genet. 2016 Sep 23;130(1):13–27. doi: 10.1007/s00122-016-2785-0 (PMC5215227; doi:10.1007/s00122-016-2785-0)
Supplement: Supplementary file 4 — Supplementary material 4 (XLSX 395 kb) [file 122_2016_2785_MOESM4_ESM.xlsx]

## Sheet: ESM_4
Article title: QTL mapping of Fusarium head blight resistance in three related durum wheat populations
Journal: Theoretical and Applied Genetics
Authors: Prat Noemie1,2,3, Guilbert Camille1, Prah Ursa1, Wachter Elisabeth1, Steiner Barbara1, Langin Thierry2, Robert Olivier3, Buerstmayr Hermann1
1 University of Natural Resources and Life Sciences Vienna, Department of Agrobiotechnology, Institute of Biotechnology in Plant Production, Konrad Lorenz Str. 20, A-3430 Tulln, Austria
2 GDEC, INRA, UBP, 63039, Clermont-Ferrand cedex 2, France
3 Florimond-Desprez, 3 rue Florimond-Desprez, BP 41, 59242 Cappelle-en-Pevele, France
Author for correspondence: hermann.buerstmayr@boku.ac.at
ESM4 Chromosome locations and positions of markers in linkage map of the KD, DD and SD populations
Karur x DBC-480 (KD) population					Durobonus x DBC-480 (DD) population					SZD1029K x DBC-480 (SD) population
Marker name	Linkage group	position (cM)			Marker name	Linkage group	position (cM)			Marker name	Linkage group	position (cM)
1033904	1A.1	0			1048296	1A.1	0			4396238	1A.1	0
4262489	1A.1	0			4405587	1A.1	1.4			4395047	1A.1	0
4262921	1A.1	0			4409193	1A.1	1.4			1217677	1A.1	0
4407064	1A.1	0			2260557	1A.1	1.4			4003132	1A.1	0.3
1064273	1A.1	0.2			1126934	1A.1	2.2			1162440	1A.1	0.3
1258330	1A.1	0.5			3938417	1A.1	2.2			4540321	1A.1	0.6
3960885	1A.1	0.5			1063985	1A.1	2.2			4411795	1A.1	0.6
1109751	1A.1	10.3			1074551	1A.1	2.2			4406449	1A.1	0.6
1020308	1A.1	10.3			3950097	1A.1	2.2			3934878	1A.1	0.6
1159452	1A.1	10.3			1241560	1A.1	2.2			1219904	1A.1	0.6
1679278	1A.1	10.3			2259602	1A.1	2.2			1207191	1A.1	0.6
5011211	1A.1	10.3			3022776	1A.1	2.5			1132186	1A.1	0.6
1263092	1A.1	10.3			4409489	1A.1	2.5			991036	1A.1	14.2
3021960	1A.1	10.3			4411300	1A.1	2.5			979056	1A.1	14.2
3949935	1A.1	10.3			1258787	1A.1	4.2			4536993	1A.1	14.2
3950973	1A.1	10.3			2327889	1A.1	4.2			4412125	1A.1	14.2
1082616	1A.1	10.3			4407318	1A.1	4.2			4411783	1A.1	14.2
3020869	1A.1	10.3			1770490	1A.1	4.2			4411143	1A.1	14.2
1381328	1A.1	11.7			1261666	1A.1	4.2			4410533	1A.1	14.2
1238454	1A.1	11.7			4009646	1A.1	4.2			4409836	1A.1	14.2
1673194	1A.1	11.7			4411443	1A.1	4.2			4409735	1A.1	14.2
2277502	1A.1	11.7			4408215	1A.1	4.2			4407786	1A.1	14.2
4003974	1A.1	11.7			1671519	1A.1	4.2			4407321	1A.1	14.2
4405229	1A.1	11.7			4409517	1A.1	4.2			4406746	1A.1	14.2
4410374	1A.1	11.7			1121851	1A.1	5.4			4405721	1A.1	14.2
5011667	1A.1	11.7			1669075	1A.1	5.4			4009804	1A.1	14.2
2261901	1A.1	12.6			1025764	1A.1	5.7			4008949	1A.1	14.2
1181441	1A.1	12.6			3384669	1A.1	5.7			3961307	1A.1	14.2
1151437	1A.1	12.6			4010118	1A.1	5.7			3941852	1A.1	14.2
1161674	1A.1	12.6			3033844	1A.1	6			3575379	1A.1	14.2
1225224	1A.1	12.6			4406771	1A.1	19.3			3574106	1A.1	14.2
1233284	1A.1	12.6			4409815	1A.1	19.3			3571787	1A.1	14.2
2260319	1A.1	12.6			1233486	1A.1	20.1			3533941	1A.1	14.2
4411719	1A.1	12.6			3943905	1A.1	20.1			2292464	1A.1	14.2
4537267	1A.1	12.6			1163979	1A.1	20.1			1715800	1A.1	14.2
3952253	1A.1	12.6			2271424	1A.1	20.1			1700468	1A.1	14.2
4404716	1A.1	12.6			1243040	1A.1	22.9			1670277	1A.1	14.2
1106928	1A.1	12.6			1700507	1A.1	23.2			1667162	1A.1	14.2
2276871	1A.1	13.5			4439443	1A.1	23.2			1386417	1A.1	14.2
1237287	1A.1	13.5			2280174	1A.1	23.2			1383478	1A.1	14.2
3026583	1A.1	13.5			1230017	1A.1	23.2			1382739	1A.1	14.2
1005431	1A.1	14.2			3031560	1A.1	23.2			1376461	1A.1	14.2
1032691	1A.1	15.6			5011009	1A.1	23.7			1280197	1A.1	14.2
3385372	1A.1	15.6			1128599	1A.1	23.7			1277404	1A.1	14.2
1121533	1A.1	15.6			1065414	1A.1	24.2			1271356	1A.1	14.2
1115155	1A.1	18.4			1247891	1A.1	24.2			1271287	1A.1	14.2
1131570	1A.1	18.4			1029102	1A.1	24.2			1257943	1A.1	14.2
2280303	1A.1	19.5			5010784	1A.1	29.8			1254185	1A.1	14.2
4540321	1A.1	19.5			4009011	1A.1	31.4			1250444	1A.1	14.2
1132186	1A.1	19.5			1033700	1A.1	32.2			1249657	1A.1	14.2
1207191	1A.1	20.3			1390927	1A.1	32.2			1160087	1A.1	14.2
1054423	1A.1	20.9			1140502	1A.1	34.1			1136325	1A.1	14.2
1234788	1A.1	21			1113511	1A.1	34.8			1121442	1A.1	14.2
4395063	1A.1	21			1129283	1A.1	34.8			1118022	1A.1	14.2
1109417	1A.1	21			1125251	1A.1	34.8			1117006	1A.1	14.2
1204537	1A.1	21			3025868	1A.1	35.9			1116890	1A.1	14.2
1712895	1A.1	21.1			4010069	1A.1	35.9			1100888	1A.1	14.2
1121442	1A.1	35.9			1718719	1A.1	36.2			1093661	1A.1	14.2
3941852	1A.1	35.9			1764604	1A.1	36.2			1083021	1A.1	14.2
4911080	1A.1	35.9			3023252	1A.1	36.2			1068373	1A.1	14.2
1093661	1A.1	36.3			4008454	1A.1	36.2			1043077	1A.1	14.2
1116890	1A.1	36.3			998748	1A.1	37			4411099	1A.1	14.7
1118022	1A.1	36.3			3942181	1A.1	37.5			4406632	1A.1	14.7
1151185	1A.1	36.3			1093355	1A.1	40.5			3384812	1A.1	14.7
1385265	1A.1	36.3			4004924	1A.1	40.9			1151185	1A.1	14.7
4408925	1A.1	36.3			1007213	1A.2	0			1115935	1A.1	14.7
1115935	1A.1	38.2			4009297	1A.2	0.5			1114604	1A.1	14.7
3384812	1A.1	38.7			1143420	1A.2	1.4			1013283	1A.1	14.7
3029059	1A.1	40.1			1708014	1A.2	2.2			4408588	1A.2	0
1073731	1A.1	41.9			1216030	1A.2	2.2			1034551	1A.2	0
1013283	1A.1	43.8			3959911	1A.2	2.2			4395022	1A.2	0.2
4410533	1A.1	44.7			1254129	1A.2	2.9			2275813	1A.2	0.2
1254944	1A.1	44.7			4408588	1A.3	0			1269888	1A.2	0.2
992286	1A.1	44.7			988067	1A.3	0.8			1138354	1A.2	0.2
1082152	1A.1	44.7			4411794	1A.3	1.6			1094064	1A.2	0.2
1117006	1A.1	44.7			3034245	1A.3	3.3			994527	1A.2	6.4
1136325	1A.1	44.7			1025338	1A.3	3.3			2277999	1A.2	6.4
1383478	1A.1	44.7			1091645	1A.3	3.3			994520	1A.2	10.2
4407321	1A.1	44.7			4543258	1A.3	3.3			4536491	1A.2	10.2
4411783	1A.1	44.7			1086532	1A.3	3.3			1132858	1A.2	13.9
1254185	1A.1	44.7			1157080	1A.3	3.3			1002290	1A.2	13.9
1271356	1A.1	44.7			1230802	1A.3	3.3			1124260	1A.2	14.5
1277404	1A.1	44.7			1232303	1A.3	3.3			1380457	1A.2	17.5
1280197	1A.1	44.7			1250121	1A.3	3.3			2303008	1A.2	18.4
3942183	1A.1	44.7			2301074	1A.3	3.3			993502	1A.2	19.3
4536993	1A.1	44.7			1720404	1A.3	3.5			1128516	1A.2	19.3
4008949	1A.1	44.7			1218555	1A.3	3.5			4909575	1A.2	22.1
4407786	1A.1	44.7			4009449	1A.3	3.5			4412112	1A.2	22.1
1068373	1A.1	44.7			4410113	1A.3	3.5			4411621	1A.2	22.1
1083021	1A.1	44.7			1230448	1A.3	3.5			4411163	1A.2	22.1
1249657	1A.1	44.7			3937948	1A.3	3.5			4410113	1A.2	22.1
3533941	1A.1	44.7			4404799	1B.1	0			4409423	1A.2	22.1
991036	1A.1	44.7			1266624	1B.1	0			4408509	1A.2	22.1
1250444	1A.1	44.7			4008719	1B.1	0			4408268	1A.2	22.1
1271287	1A.1	44.7			1240458	1B.1	0.3			4407206	1A.2	22.1
1383670	1A.1	44.7			1062295	1B.1	1.5			4405998	1A.2	22.1
1386417	1A.1	44.7			1207903	1B.1	3.6			4404988	1A.2	22.1
1390867	1A.1	44.7			1699139	1B.1	3.6			4396310	1A.2	22.1
1670277	1A.1	44.7			2288887	1B.1	3.6			4009555	1A.2	22.1
3574106	1A.1	44.7			3957531	1B.1	3.6			4009449	1A.2	22.1
3575379	1A.1	44.7			4009746	1B.1	3.6			3937948	1A.2	22.1
4409735	1A.1	44.7			3950199	1B.1	3.6			2372848	1A.2	22.1
1715800	1A.1	44.7			1249642	1B.1	4.1			2276609	1A.2	22.1
4412125	1A.1	44.7			2276217	1B.1	4.1			2271375	1A.2	22.1
1043077	1A.1	44.7			4406969	1B.1	4.1			2259241	1A.2	22.1
1160087	1A.1	44.7			4408823	1B.1	4.1			1720404	1A.2	22.1
3961307	1A.1	44.7			3934994	1B.1	4.1			1670752	1A.2	22.1
1114604	1A.1	44.7			1671660	1B.1	4.1			1263287	1A.2	22.1
4406632	1A.1	44.7			1095372	1B.1	4.1			1253088	1A.2	22.1
4409836	1A.1	44.7			1125459	1B.1	4.1			1228330	1A.2	22.1
4411099	1A.1	44.7			1237400	1B.1	4.1			1218555	1A.2	22.1
1667162	1A.1	44.7			1267289	1B.1	4.1			1112931	1A.2	22.1
1270051	1A.1	44.7			3948887	1B.1	4.1			1101683	1A.2	22.1
4009804	1A.1	44.7			4010124	1B.1	4.1			1095453	1A.2	22.1
1277304	1A.1	45.2			4405124	1B.1	4.1			1089676	1A.2	22.1
1257943	1A.1	45.3			4410925	1B.1	4.1			1027834	1A.2	22.1
1382739	1A.1	45.3			1083014	1B.1	4.1			1129964	1A.2	23.3
1071792	1A.1	47.1			4439455	1B.1	4.1			3533517	1A.2	24
3571787	1A.1	47.1			1131949	1B.1	5.3			1115313	1A.2	24.7
1053816	1A.1	48.6			2252473	1B.1	7.1			4409612	1A.2	25.2
1066759	1A.1	48.8			1697267	1B.1	7.1			4407711	1A.2	25.2
1261313	1A.1	48.8			3533384	1B.1	7.1			3533048	1A.2	25.2
3532970	1A.1	48.8			3960879	1B.1	7.1			2279522	1A.2	25.2
4440082	1A.1	48.8			1119860	1B.1	7.1			4537127	1A.2	26.8
4536293	1A.1	48.8			1228418	1B.1	8.2			3953065	1A.2	26.8
1101295	1A.1	49.6			1116205	1B.1	8.2			3947696	1A.2	26.8
1249576	1A.1	49.6			1208308	1B.1	8.2			3934652	1A.2	26.8
2280891	1A.1	49.6			1397574	1B.1	8.2			1708318	1A.2	26.8
1100888	1A.1	49.6			2321290	1B.1	8.2			1665780	1A.2	26.8
1127088	1A.1	49.6			3025692	1B.1	8.2			5011294	1B.1	0
1144942	1A.1	49.6			3935516	1B.1	8.2			4009419	1B.1	0
1698902	1A.1	49.6			3935616	1B.1	8.2			3951337	1B.1	0
1700468	1A.1	49.6			3936214	1B.1	8.2			3942295	1B.1	0
3028115	1A.1	49.6			3940974	1B.1	8.2			2276595	1B.1	0
3533990	1A.1	49.6			3947404	1B.1	8.2			1387123	1B.1	0
3939338	1A.1	49.6			3949350	1B.1	8.2			1279533	1B.1	0
3942842	1A.1	49.6			4411001	1B.1	8.2			1269704	1B.1	0
3946351	1A.1	49.6			4440312	1B.1	8.2			1121511	1B.1	0
3954441	1A.1	49.6			3958369	1B.1	8.2			4542474	1B.1	1.7
3950779	1A.1	49.6			1022183	1B.1	8.2			4537117	1B.1	1.7
4411581	1A.1	49.6			1003314	1B.1	9.7			2278446	1B.1	1.7
4408300	1A.1	49.6			1020931	1B.1	9.7			1267262	1B.1	1.7
1075393	1A.1	67.2			1103492	1B.1	9.7			1194198	1B.1	1.7
3956968	1A.1	69.1			1201416	1B.1	9.7			4541213	1B.1	1.9
4005451	1A.1	69.2			1216269	1B.1	9.7			4539011	1B.1	1.9
4411791	1A.1	69.2			1220370	1B.1	9.7			4439639	1B.1	1.9
1010408	1A.1	69.2			1269076	1B.1	9.7			4408854	1B.1	1.9
2277698	1A.1	69.2			1273600	1B.1	9.7			4407246	1B.1	1.9
3951162	1A.1	69.2			3023527	1B.1	9.7			4406236	1B.1	1.9
1228773	1A.1	70.4			3945054	1B.1	9.7			1377939	1B.1	1.9
1029792	1A.1	71.4			3946778	1B.1	9.7			5010917	1B.1	2.5
1860243	1A.1	72.3			3952887	1B.1	9.7			3953130	1B.1	2.5
1098912	1A.1	72.5			3953706	1B.1	9.7			3020765	1B.1	2.5
1722336	1A.1	72.5			3951446	1B.1	9.7			989222	1B.1	4.1
1765007	1A.1	72.5			4537540	1B.1	9.7			4909570	1B.1	4.1
3936957	1A.1	72.5			1088900	1B.2	0			4439644	1B.1	4.1
3945003	1A.1	72.5			1095085	1B.2	0			4409866	1B.1	4.1
3955578	1A.1	72.5			1150435	1B.2	0			4408455	1B.1	4.1
4439701	1A.1	72.5			1669323	1B.2	0			4405434	1B.1	4.1
3385385	1A.1	72.6			2285060	1B.2	0			4008079	1B.1	4.1
986360	1A.1	72.8			4537215	1B.2	0			3949116	1B.1	4.1
3944402	1A.1	73.1			2249853	1B.2	0			3935310	1B.1	4.1
1088032	1A.1	75.6			1267015	1B.2	4.7			3064462	1B.1	4.1
995651	1A.1	75.6			1267659	1B.2	4.7			3033389	1B.1	4.1
3027132	1A.1	75.6			1285916	1B.2	4.7			3033029	1B.1	4.1
1313298	1A.1	75.6			4396817	1B.2	11.4			2279800	1B.1	4.1
3934664	1A.1	75.6			1400713	1B.2	14.2			2275351	1B.1	4.1
1266903	1A.1	75.6			4009947	1B.2	14.2			1255104	1B.1	4.1
997673	1A.1	75.6			4540546	1B.2	16			1229065	1B.1	4.1
3944829	1A.1	77.4			1268299	1B.2	16			1129852	1B.1	4.1
4406771	1A.1	81.2			1764968	1B.2	16			1123955	1B.1	4.1
4409815	1A.1	81.2			3954844	1B.2	16			1123895	1B.1	4.1
1233486	1A.1	82.6			1687570	1B.2	16.9			1122498	1B.1	4.1
2271424	1A.1	82.6			1031076	1B.2	17.6			1061292	1B.1	4.1
1163979	1A.1	82.6			985270	1B.2	19.6			4008096	1B.1	4.7
3943905	1A.1	82.6			2279580	1B.2	24.5			3957324	1B.1	4.7
1230017	1A.1	83.1			1124632	1B.2	27.7			1350998	1B.1	4.7
1128599	1A.1	83.1			2306387	1B.2	30.7			1235936	1B.1	4.7
3031560	1A.1	83.1			1026555	1B.2	33.8			1128678	1B.1	4.7
1243040	1A.1	83.1			1252529	1B.2	33.8			1107407	1B.1	4.7
1700507	1A.1	83.1			1234822	1B.2	33.8			4411434	1B.1	5.7
2280174	1A.1	83.1			3934520	1B.2	33.8			4409035	1B.1	5.7
5011009	1A.1	83.1			3936110	1B.2	33.8			4408513	1B.1	5.7
4439443	1A.1	83.1			3938778	1B.2	33.8			1265528	1B.1	5.7
1065414	1A.1	83.1			3939787	1B.2	33.8			1118979	1B.1	5.7
1247891	1A.1	83.2			3946072	1B.2	33.8			997400	1B.1	8.6
1029102	1A.1	83.2			3948254	1B.2	33.8			1860871	1B.1	8.6
4009082	1A.1	88.9			3951744	1B.2	33.8			1220293	1B.1	8.6
4008715	1A.1	92.9			3961066	1B.2	33.8			1109063	1B.1	8.6
1733952	1A.1	92.9			3532704	1B.2	33.8			5011498	1B.1	8.8
4409679	1A.1	92.9			3940731	1B.2	33.8			5011408	1B.1	8.8
4535836	1A.1	92.9			4009713	1B.2	33.8			4411249	1B.1	8.8
4537242	1A.1	92.9			4539373	1B.2	33.8			4410692	1B.1	8.8
995341	1A.1	94.4			1232997	1B.2	33.8			4410690	1B.1	8.8
4406992	1A.1	96.2			1385165	1B.2	33.8			4407614	1B.1	8.8
4408237	1A.1	96.2			998354	1B.2	33.8			4406546	1B.1	8.8
4408071	1A.1	96.2			4536473	1B.2	33.8			4405189	1B.1	8.8
1047133	1A.1	97.3			1274851	1B.2	33.8			3026672	1B.1	8.8
2281630	1A.1	97.3			1255419	1B.2	36			3024800	1B.1	8.8
4010046	1A.1	106.4			3027182	1B.2	36.3			2276427	1B.1	8.8
1138195	1A.1	106.8			2277307	1B.2	41.1			1319546	1B.1	8.8
3955429	1A.1	108.1			1134967	1B.2	41.1			1118189	1B.1	8.8
1132776	1A.1	108.1			4409553	1B.2	41.1			1090465	1B.1	8.8
1246643	1A.1	108.1			4404492	1B.2	41.1			1083623	1B.1	8.8
4004924	1A.1	108.1			4406757	1B.2	41.1			4009965	1B.1	11.5
1090722	1A.1	110.9			2276674	1B.2	44.8			4009559	1B.1	11.5
4410141	1A.1	110.9			4411094	1B.2	44.8			3958378	1B.1	11.5
1163467	1A.1	110.9			1141318	1B.2	44.8			1267555	1B.1	11.5
1261724	1A.1	111.4			1260492	1B.2	44.8			1261386	1B.1	11.5
1724832	1A.1	111.4			3957306	1B.2	44.8			1230430	1B.1	11.5
3956400	1A.1	111.6			2288933	1B.2	46.2			1069301	1B.1	11.5
2278226	1A.1	116.1			5010994	1B.2	46.4			4406271	1B.1	11.7
2275372	1A.1	118.5			1068085	1B.2	57			3020865	1B.1	11.7
5011421	1A.1	119.9			1089363	1B.2	60.4			1722347	1B.1	11.7
1008166	1A.1	122.4			3953947	1B.2	62.5			1265381	1B.1	14.5
1127031	1A.1	125			1283601	1B.2	63.6			1097911	1B.1	14.5
2334933	1A.1	127.9			2331017	1B.2	63.6			4536231	1B.1	29.4
3951842	1A.1	133.8			4910960	1B.2	64.5			4410405	1B.1	29.4
3952624	1A.1	133.8			1088937	1B.2	64.5			3222496	1B.1	29.4
4008605	1A.1	135.9			4439879	1B.2	64.5			2278771	1B.1	29.4
1099404	1A.1	139.3			1276568	1B.2	64.5			1719998	1B.1	29.4
2277157	1A.1	145			3937110	1B.2	65.8			1672863	1B.1	29.4
1159421	1A.1	146.2			1026114	1B.2	67.3			1671325	1B.1	29.4
1113234	1A.1	149.3			3948234	1B.2	67.8			1218524	1B.1	29.4
3385055	1A.1	149.3			1101882	1B.2	67.8			1108203	1B.1	29.4
1020372	1A.1	150.5			1092885	1B.2	67.8			1090180	1B.1	29.4
4009740	1A.1	156			2282092	1B.2	68.9			1009274	1B.1	29.4
998230	1A.2	0			4394481	1B.2	69.7			4536155	1B.1	31
3937885	1A.2	0.9			3026386	1B.2	69.7			4440037	1B.1	31
3938685	1A.2	0.9			1372456	1B.2	69.7			4409784	1B.1	31
3945356	1A.2	0.9			5011092	1B.2	69.7			3023738	1B.1	31
3950165	1A.2	1.1			3030825	1B.2	69.7			2326413	1B.1	31
3948363	1A.2	1.1			1107069	1B.2	69.7			1206211	1B.1	31
3954279	1A.2	1.1			1279916	1B.2	69.7			4405101	1B.1	32.6
3954919	1A.2	1.1			4536717	1B.2	69.7			3533357	1B.1	32.6
3958815	1A.2	1.1			1092776	1B.2	69.9			1106925	1B.1	32.6
3943304	1A.2	1.4			4003712	1B.2	69.9			1103150	1B.1	32.6
4004503	1A.2	1.4			1723187	1B.2	69.9			1086988	1B.1	32.6
1675748	1A.2	2.8			3026261	1B.2	72.2			4537638	1B.1	32.8
2277999	1A.2	2.8			1190331	1B.2	75.7			4536830	1B.1	32.8
994527	1A.2	2.8			3948920	1B.2	75.7			4410730	1B.1	32.8
1117575	1A.2	2.8			1093490	1B.2	75.7			4007926	1B.1	32.8
1123844	1A.2	2.8			1216882	1B.2	75.7			2365583	1B.1	32.8
1265816	1A.2	2.8			1299157	1B.2	75.7			1764285	1B.1	32.8
2276574	1A.2	2.8			3533876	1B.2	75.7			1731717	1B.1	32.8
4010185	1A.2	2.8			4002838	1B.2	75.7			1400522	1B.1	32.8
994520	1A.2	3			3022147	1B.2	77.6			1295936	1B.1	32.8
1129576	1A.2	3			4910355	1B.2	78.7			1128519	1B.1	32.8
4536491	1A.2	3			1090302	1B.2	78.7			1109386	1B.1	32.8
4910967	1A.2	4.2			4410972	1B.2	79.1			1079162	1B.1	32.8
3936558	1A.2	4.2			3937994	1B.2	79.1			1004903	1B.1	32.8
3957398	1A.2	4.2			3953593	1B.2	79.1			994873	1B.1	39.1
1132858	1A.2	11			3945740	1B.2	79.1			4537194	1B.1	39.1
1265000	1A.2	11			4405032	1B.2	79.1			4008482	1B.1	39.1
1129964	1A.2	11.9			1767194	1B.2	80.4			4007998	1B.1	39.1
4407711	1A.2	11.9			5011287	1B.2	80.4			4004229	1B.1	39.1
4409612	1A.2	11.9			4406436	1B.2	80.5			3961024	1B.1	39.1
1115313	1A.2	11.9			4410159	1B.2	80.5			3958734	1B.1	39.1
2279522	1A.2	11.9			4411906	1B.2	80.5			3026648	1B.1	39.1
3533517	1A.2	11.9			1722301	1B.2	83.1			1279964	1B.1	39.1
3944287	1A.2	11.9			4539754	1B.2	83.1			1278387	1B.1	39.1
3958327	1A.2	11.9			1117119	1B.2	83.1			1275909	1B.1	39.1
3959194	1A.2	11.9			4395207	1B.2	83.1			1268421	1B.1	39.1
1081776	1A.2	12.3			1381932	1B.2	83.1			1211750	1B.1	39.1
3533048	1A.2	12.3			1118942	1B.2	83.1			1207831	1B.1	39.1
1128516	1A.2	12.3			1268064	1B.2	83.1			1072827	1B.1	39.1
1137448	1A.2	17.4			3954866	1B.2	83.1			1069552	1B.1	39.1
4408648	1A.2	17.4			1712578	1B.2	83.1			1003227	1B.1	39.1
3023800	1A.2	18.4			5011619	1B.2	83.1			4009947	1B.1	51
1218555	1A.2	19.8			3937252	1B.2	83.1			1400713	1B.1	51
1230448	1A.2	21			5010729	1B.2	83.1			1261783	1B.1	51
1089676	1A.2	21			1377448	1B.2	84.2			985270	1B.1	52.1
1095453	1A.2	21			1379608	1B.2	84.2			4540546	1B.1	52.1
1112931	1A.2	21			1104776	1B.2	84.2			3959710	1B.1	52.1
1720404	1A.2	21			4404257	1B.2	84.2			3954844	1B.1	52.1
3937948	1A.2	21			2252572	1B.2	84.2			1764968	1B.1	52.1
4009449	1A.2	21			977442	1B.2	92.3			1687570	1B.1	52.1
4405998	1A.2	21			990089	1B.2	92.3			1270682	1B.1	52.1
4407206	1A.2	21			1220821	1B.2	92.3			1268299	1B.1	52.1
4408268	1A.2	21			1076608	1B.2	92.3			1159426	1B.1	52.1
4411621	1A.2	21			1697300	1B.2	97.9			1120099	1B.1	52.1
4412112	1A.2	21			2276394	1B.2	97.9			1073712	1B.1	52.1
4410113	1A.2	21			2289139	1B.2	97.9			1031076	1B.1	52.1
1228330	1A.2	21			1676565	1B.2	97.9			1024994	1B.1	52.1
1091645	1A.2	21.5			2277016	1B.2	98.4			4537215	1B.1	56.7
1157080	1A.2	21.5			4406468	1B.2	98.4			2285060	1B.1	56.7
4543258	1A.2	21.5			4409000	1B.2	98.4			2249853	1B.1	57.3
1232303	1A.2	21.5			4410178	1B.2	98.4			1669323	1B.1	57.3
1250121	1A.2	21.5			4412145	1B.2	98.4			1150435	1B.1	57.3
2301074	1A.2	21.5			4405607	1B.2	99.6			1088900	1B.1	57.3
4440270	1A.2	21.5			4411686	1B.2	99.6			4406511	1B.1	79.8
1230802	1A.2	21.5			1382807	1B.2	99.6			3533523	1B.1	79.8
2260436	1A.2	22.4			4405336	1B.2	99.6			2341740	1B.1	79.8
1025338	1A.2	22.4			1140807	1B.2	99.6			1286446	1B.1	79.8
2267818	1A.2	23.8			1392962	1B.2	100.1			1264837	1B.1	79.8
2282401	1A.2	25.1			1098776	1B.2	101			1228577	1B.1	79.8
1158977	1A.2	25.1			1309344	1B.2	101			1209565	1B.1	79.8
1380457	1A.2	25.1			1127974	1B.2	101			1203162	1B.1	79.8
4410503	1A.2	25.1			3024284	1B.2	103.1			1161137	1B.1	79.8
4538068	1A.2	25.1			3944700	1B.2	103.1			1126449	1B.1	79.8
4539457	1A.2	25.1			4405851	1B.2	103.1			1100248	1B.1	79.8
4542773	1A.2	25.1			4409013	1B.2	103.1			1091605	1B.1	79.8
1057186	1A.2	25.1			2275207	1B.2	103.4			2252572	1B.1	80.3
1001267	1A.2	25.1			1128834	1B.2	103.7			1104776	1B.1	80.3
1288831	1A.2	25.1			2248694	1B.2	103.7			5010729	1B.1	80.4
4405102	1A.2	25.1			1678083	1B.2	103.7			4404257	1B.1	80.4
1015865	1A.2	26.5			1029971	1B.2	105.8			3939498	1B.1	80.4
3960979	1A.2	27.1			1119517	1B.2	105.8			3937252	1B.1	80.4
1240234	1A.2	27.1			1353009	1B.2	105.8			1379608	1B.1	80.4
1086532	1A.2	27.8			4008599	1B.2	105.8			1377448	1B.1	80.4
1295486	1A.2	27.8			4404938	1B.2	105.8			5011619	1B.1	81.9
4393842	1A.2	27.8			4410734	1B.2	105.8			4539754	1B.1	81.9
4537694	1A.2	27.8			1064677	1B.2	106.8			4407113	1B.1	81.9
4540951	1A.2	27.8			1132576	1B.2	108			4395207	1B.1	81.9
3947696	1A.2	30.7			1162726	1B.2	109.8			3954866	1B.1	81.9
3953065	1A.2	30.7			2269921	1B.2	110.1			3533876	1B.1	81.9
1708318	1A.2	31.6			1229124	1B.2	112.2			1769184	1B.1	81.9
4537127	1A.2	31.6			3948019	1B.2	112.2			1722301	1B.1	81.9
1184544	1B.1	0			3950210	1B.2	112.2			1712578	1B.1	81.9
1393616	1B.1	1.1			3957941	1B.2	112.2			1268064	1B.1	81.9
1088268	1B.1	1.1			3961165	1B.2	112.2			1118942	1B.1	81.9
2258791	1B.1	1.1			4539264	1B.2	112.2			1117119	1B.1	81.9
1269499	1B.1	2.1			976895	1B.2	112.2			4004407	1B.1	82.4
5010942	1B.1	2.1			4395040	1B.2	112.2			4002838	1B.1	82.4
5011620	1B.1	2.1			3034534	1B.2	112.2			3948920	1B.1	82.4
1069301	1B.1	2.1			1081388	1B.2	117.7			1299157	1B.1	82.4
1230430	1B.1	2.1			3026676	1B.2	117.7			1216882	1B.1	82.4
1260565	1B.1	2.1			4008231	1B.2	117.7			1190331	1B.1	82.4
1261386	1B.1	2.1			1070834	1B.2	118.3			5011419	1B.1	84
1265765	1B.1	2.1			3021077	1B.2	118.3			5011400	1B.1	84
1267555	1B.1	2.1			1229907	1B.2	118.3			4910960	1B.1	84
1269188	1B.1	2.1			1860593	1B.2	118.3			4439879	1B.1	84
1269623	1B.1	2.1			1110544	1B.2	118.3			4404628	1B.1	84
1378565	1B.1	2.1			4407145	1B.2	118.3			4008966	1B.1	84
1380333	1B.1	2.1			3021599	1B.2	118.3			3533228	1B.1	84
4008590	1B.1	2.1			1228652	1B.2	118.3			3026261	1B.1	84
4009561	1B.1	2.1			4406523	1B.2	118.3			1381932	1B.1	84
4009965	1B.1	2.1			1046220	1B.2	118.3			1276568	1B.1	84
4536712	1B.1	2.1			1216945	1B.2	118.3			1088937	1B.1	84
5011589	1B.1	2.1			2277524	1B.2	118.3			1089363	1B.1	85
5010898	1B.1	2.1			3939467	1B.2	118.3			4411333	1B.1	85.5
1716895	1B.1	2.3			1271804	1B.2	121.5			4408652	1B.1	85.5
4540380	1B.1	2.6			1039830	1B.2	121.5			4405964	1B.1	85.5
3958378	1B.1	2.8			1056260	1B.2	121.5			3953947	1B.1	85.5
4409422	1B.1	2.8			3533833	1B.2	121.5			2331017	1B.1	85.5
1267802	1B.1	2.8			4007904	1B.2	122.4			1394129	1B.1	85.5
1131803	1B.1	2.8			1084926	1B.2	122.5			1283601	1B.1	85.5
1722347	1B.1	2.8			1124411	1B.2	129.6			1126724	1B.1	85.5
3020865	1B.1	2.8			1674165	1B.2	132.6			1105412	1B.1	85.5
4008335	1B.1	2.8			4003070	1B.2	135.1			4411890	1B.1	88.7
4406271	1B.1	2.8			1089747	1B.2	137.9			4410228	1B.1	88.7
1165239	1B.1	5.4			3951345	1B.2	140			1390781	1B.1	88.7
1194198	1B.1	5.4			3937784	1B.2	141.5			1106575	1B.1	88.7
4406236	1B.1	5.4			3947860	1B.2	141.5			3030825	1B.1	90.2
4407246	1B.1	5.4			3951958	1B.2	141.5			3026386	1B.1	90.2
4539011	1B.1	5.4			3952703	1B.2	141.5			1372456	1B.1	90.2
4541213	1B.1	5.4			3959805	1B.2	141.5			1279916	1B.1	90.2
3953130	1B.1	5.4			1281236	1B.2	141.5			4003712	1B.1	90.9
2278446	1B.1	7.4			1153333	1B.2	147.5			3948234	1B.1	90.9
1111377	1B.1	7.7			3941988	1B.2	147.8			1092885	1B.1	90.9
3020765	1B.1	7.7			1401481	1B.2	147.8			1026114	1B.1	90.9
4439639	1B.1	7.7			4004343	1B.2	148.5			5011092	1B.1	91.6
5010917	1B.1	7.7			3384993	1B.2	148.5			4536717	1B.1	91.6
1267262	1B.1	7.7			1113389	1B.2	150.5			3022147	1B.1	96.3
1377939	1B.1	7.7			1400261	1B.2	150.5			4537145	1B.1	97.9
4537117	1B.1	7.7			1116243	1B.2	150.6			4411906	1B.1	97.9
4542474	1B.1	7.7			3934471	1B.2	152			4410159	1B.1	97.9
4008079	1B.1	13.1			3955367	1B.2	152.9			4406599	1B.1	97.9
1118979	1B.1	13.1			3026002	1B.2	154.2			4406436	1B.1	97.9
1123955	1B.1	13.1			3022439	1B.2	154.2			4405032	1B.1	97.9
2275351	1B.1	13.1			1091990	1B.2	154.2			3935608	1B.1	97.9
3935310	1B.1	13.1			1124558	1B.2	154.2			1110840	1B.1	97.9
4409866	1B.1	13.1			3532927	1B.2	154.2			1109614	1B.1	97.9
1105032	1B.1	13.1			4009668	1B.2	154.2			3953598	1B.1	98.4
1110517	1B.1	13.1			1699086	1B.2	154.2			3953593	1B.1	98.4
1122498	1B.1	13.1			4405517	1B.2	154.2			3937994	1B.1	98.4
1123895	1B.1	13.1			1266719	1B.2	154.2			3026450	1B.1	98.4
1128678	1B.1	13.1			4408878	1B.2	154.2			990089	1B.1	105.8
1229065	1B.1	13.1			4411406	1B.2	154.2			977442	1B.1	105.8
1235936	1B.1	13.1			1114335	1B.2	154.2			1695125	1B.1	105.8
1350998	1B.1	13.1			3947025	1B.2	154.2			1237977	1B.1	105.8
2279800	1B.1	13.1			3023779	1B.2	154.2			1076608	1B.1	105.8
3033029	1B.1	13.1			4005163	1B.2	154.7			1066407	1B.1	105.8
3064462	1B.1	13.1			1672015	1B.2	154.7			3953340	1B.1	107.3
4405434	1B.1	13.1			1100496	1B.2	156.8			3950621	1B.1	107.3
4408455	1B.1	13.1			3940438	1B.2	156.8			3033890	1B.1	107.3
4439644	1B.1	13.1			3947322	1B.2	156.8			1097511	1B.1	107.3
3949116	1B.1	13.6			3948078	1B.2	156.8			4411686	1B.1	110
3033389	1B.1	14.3			3951667	1B.2	156.8			4410734	1B.1	110
4008096	1B.1	14.3			3953906	1B.2	156.8			4409013	1B.1	110
989222	1B.1	14.8			3957476	1B.2	156.8			4405851	1B.1	110
4909570	1B.1	14.8			3959395	1B.2	156.8			4405607	1B.1	110
1129852	1B.1	14.8			1080715	1B.2	156.8			4404938	1B.1	110
1107407	1B.1	15.3			1095529	1B.2	156.8			4008599	1B.1	110
1255104	1B.1	16.3			1700232	1B.2	156.8			3944700	1B.1	110
1130298	1B.1	16.8			2289058	1B.2	156.8			3024284	1B.1	110
1150283	1B.1	16.8			3533733	1B.2	156.8			2275207	1B.1	110
1019670	1B.1	21.7			4009641	1B.2	156.8			2248694	1B.1	110
1090465	1B.1	22.6			4404674	1B.2	156.8			1678083	1B.1	110
1109063	1B.1	22.6			4407405	1B.2	156.8			1353009	1B.1	110
4405189	1B.1	22.6			1671940	1B.2	156.8			1138816	1B.1	110
4406546	1B.1	22.6			1116959	1B.2	156.8			1128834	1B.1	110
4410690	1B.1	22.6			1164082	1B.2	156.8			1127974	1B.1	110
4411249	1B.1	22.6			1101782	1B.2	156.8			1098776	1B.1	110
1666133	1B.1	22.7			1191010	1B.2	156.8			1029971	1B.1	110
1265528	1B.1	22.8			1150935	1B.2	157.8			4004343	1B.1	111
1083623	1B.1	22.8			1235724	1B.2	158.4			4539264	1B.1	111.4
1271077	1B.1	22.8			3944375	1B.2	158.4			2269921	1B.1	111.4
1094541	1B.1	22.8			3952863	1B.2	158.4			976895	1B.1	111.5
1217383	1B.1	22.8			3956926	1B.2	158.4			4395040	1B.1	111.5
1763911	1B.1	22.8			3027289	1B.2	158.4			4007904	1B.1	111.5
1860871	1B.1	22.8			1021043	1B.2	158.9			3961165	1B.1	111.5
3534025	1B.1	22.8			1695095	1B.2	158.9			3957941	1B.1	111.5
4005332	1B.1	22.8			3025855	1B.2	158.9			3950210	1B.1	111.5
4406306	1B.1	22.8			1126366	1B.2	158.9			3948019	1B.1	111.5
4406337	1B.1	22.8			1251099	1B.2	158.9			3034534	1B.1	111.5
4408764	1B.1	22.8			4009107	1B.2	158.9			1669135	1B.1	111.5
4408402	1B.1	22.8			4406994	1B.2	158.9			1229124	1B.1	111.5
1724416	1B.1	22.8			3533405	1B.2	158.9			1162726	1B.1	111.5
4405105	1B.1	22.8			1087467	1B.2	158.9			1132576	1B.1	111.5
5011498	1B.1	22.8			1185714	1B.2	158.9			1111227	1B.1	111.5
997400	1B.1	22.8			1214354	1B.2	158.9			3027432	2A.1	0
1040604	1B.1	22.8			3029455	1B.2	158.9			1222045	2A.1	0
1100152	1B.1	22.8			1016745	1B.2	160.4			1090563	2A.1	0
1220293	1B.1	22.8			1106723	1B.2	160.4			4411058	2A.1	1
1319546	1B.1	22.8			1119011	1B.2	160.4			4410680	2A.1	1
1717189	1B.1	22.8			3944551	1B.2	160.4			4410502	2A.1	1
2276427	1B.1	22.8			4409521	1B.2	161.5			4410360	2A.1	1
3024800	1B.1	22.8			2280030	1B.2	162			4410328	2A.1	1
3026672	1B.1	22.8			3025614	1B.2	162			4409525	2A.1	1
4005616	1B.1	22.8			2325042	1B.2	162			4409331	2A.1	1
4404890	1B.1	22.8			4394836	1B.2	162			4408733	2A.1	1
4407741	1B.1	22.8			4396194	1B.2	162			4407253	2A.1	1
4410309	1B.1	22.8			4007929	1B.2	162			4405472	2A.1	1
4407614	1B.1	22.8			2278604	1B.2	163.6			4404839	2A.1	1
4410692	1B.1	22.8			4009852	1B.2	172.4			4009366	2A.1	1
4407893	1B.1	22.8			1090433	1B.2	172.4			4008899	2A.1	1
4409100	1B.1	22.8			3025726	1B.2	172.4			4008618	2A.1	1
4411408	1B.1	22.8			1089437	1B.2	172.4			4008405	2A.1	1
4409035	1B.1	22.8			1105535	1B.2	172.4			4005108	2A.1	1
4411816	1B.1	22.8			2287013	1B.2	172.4			4004773	2A.1	1
4536393	1B.1	22.8			3023275	1B.2	172.4			4004486	2A.1	1
4542210	1B.1	22.8			3950074	1B.2	172.4			4003744	2A.1	1
4408513	1B.1	22.8			4008612	1B.2	172.4			4003287	2A.1	1
4411434	1B.1	22.8			3064749	1B.2	172.4			4003089	2A.1	1
5011408	1B.1	22.8			3940397	1B.2	172.4			4002852	2A.1	1
4009329	1B.1	40.4			3960756	1B.2	172.4			3960080	2A.1	1
3958734	1B.1	42.7			3941574	1B.2	172.4			3949594	2A.1	1
1069552	1B.1	42.7			1265800	1B.2	172.4			3573495	2A.1	1
4396817	1B.1	43.4			1723940	1B.2	172.4			3222158	2A.1	1
994873	1B.1	43.5			4404178	1B.2	172.4			2276044	2A.1	1
1003227	1B.1	43.5			1381425	1B.2	172.5			1699156	2A.1	1
1211750	1B.1	43.5			4407901	1B.2	172.5			1699011	2A.1	1
3064366	1B.1	43.5			4410946	1B.2	172.5			1698912	2A.1	1
4007998	1B.1	43.5			5010844	1B.2	172.5			1698601	2A.1	1
4537194	1B.1	43.5			4538553	1B.2	176.1			1697518	2A.1	1
3026648	1B.1	43.5			992374	1B.2	176.4			1400647	2A.1	1
4004229	1B.1	44.7			1022777	1B.2	176.4			1294163	2A.1	1
1262673	1B.1	46.5			1261486	1B.2	176.4			1292736	2A.1	1
1051996	1B.1	48.2			2277906	1B.2	176.4			1281139	2A.1	1
1072827	1B.1	48.9			4008394	1B.2	176.4			1204264	2A.1	1
1268421	1B.1	49.4			1123269	1B.2	176.4			1199340	2A.1	1
1265536	1B.1	49.4			1273584	1B.2	176.8			1108319	2A.1	1
3961024	1B.1	49.4			3945675	1B.2	178.2			1100736	2A.1	1
1278387	1B.1	49.9			4396903	1B.2	178.2			1096723	2A.1	1
1279964	1B.1	49.9			1215020	1B.2	179.9			1048620	2A.1	1
4008482	1B.1	49.9			1022751	1B.2	179.9			4409118	2A.1	2
1207831	1B.1	49.9			1107451	1B.2	187.6			4407628	2A.1	2
1275909	1B.1	49.9			3945123	1B.2	187.6			4003975	2A.1	2
1216525	1B.1	59.7			3947685	1B.2	187.6			4003611	2A.1	2
1267659	1B.1	59.7			3960303	1B.2	187.6			4003308	2A.1	2
1267015	1B.1	60.2			1043401	1B.2	188.6			4003159	2A.1	2
1400713	1B.1	64.4			1093028	1B.2	188.6			3064809	2A.1	2
4009947	1B.1	65.1			1099474	1B.2	188.6			1275977	2A.1	2
1024994	1B.1	70.1			3942020	1B.2	188.6			1103764	2A.1	3
1258582	1B.1	70.1			3945000	1B.2	188.6			1099709	2A.1	3
1270682	1B.1	70.1			3952660	1B.2	188.6			1098974	2A.1	3
1159426	1B.1	70.1			3961005	1B.2	188.6			4410121	2A.1	3.3
1268299	1B.1	70.1			3947207	1B.2	188.6			4409132	2A.1	3.3
1764968	1B.1	70.1			3957415	1B.2	188.6			1211822	2A.1	3.3
3954844	1B.1	70.1			5011397	1B.2	188.6			3024892	2A.1	3.6
1031076	1B.1	70.1			1092263	1B.2	191.7			2277136	2A.1	3.6
2293994	1B.1	70.2			1212392	1B.2	192.8			2275361	2A.1	3.6
985270	1B.1	71.2			4008065	1B.2	192.8			1670843	2A.1	3.6
1687570	1B.1	71.2			1769329	1B.2	193.3			1286646	2A.1	3.6
1104975	1B.1	71.7			3945046	1B.2	193.3			1171603	2A.1	3.6
3959710	1B.1	71.8			1708423	1B.2	194			1122770	2A.1	3.6
4540546	1B.1	71.8			1243940	1B.2	194.3			1094463	2A.1	3.6
1073712	1B.1	71.8			3947374	1B.2	194.3			4536886	2A.1	4.6
1120099	1B.1	71.9			1105281	1B.2	194.3			4536017	2A.1	4.6
2285060	1B.1	77.2			4008008	1B.2	194.3			4404420	2A.1	4.6
1669323	1B.1	77.8			1101843	1B.2	195.3			4010076	2A.1	4.6
1088900	1B.1	77.8			1110180	1B.2	195.3			4007923	2A.1	4.6
1150435	1B.1	77.8			3956253	1B.2	196.6			1391352	2A.1	4.6
4409553	1B.1	89.3			3934434	1B.2	197.4			1273951	2A.1	4.6
4404492	1B.1	89.3			1118748	1B.2	197.4			1270680	2A.1	4.6
4406757	1B.1	89.3			1139535	1B.2	197.4			991790	2A.1	6.7
1073365	1B.1	89.6			4010199	1B.2	197.4			5011557	2A.1	6.7
1098887	1B.1	89.8			1219554	1B.2	200			1707215	2A.1	7.2
3024514	1B.1	89.8			4536110	1B.2	201.4			1087897	2A.1	7.2
1049140	1B.1	89.8			1104295	1B.2	201.4			4910748	2A.1	7.8
3951591	1B.1	89.8			3021873	1B.2	201.4			1670520	2A.1	7.8
4411094	1B.1	89.8			1249348	1B.2	202.6			1670110	2A.1	7.8
3957306	1B.1	89.8			1053800	1B.2	202.8			1668996	2A.1	7.8
4404200	1B.1	89.8			3941679	1B.2	202.8			1699861	2A.1	8.9
4537996	1B.1	89.8			4009111	1B.2	202.8			1233719	2A.1	10.3
4911035	1B.1	89.8			3942660	1B.2	202.8			991008	2A.1	10.6
1081812	1B.1	89.8			3027699	1B.2	203.8			4542898	2A.1	10.6
2276674	1B.1	89.8			998274	1B.2	206.3			4404385	2A.1	10.6
1106369	1B.1	89.8			2247910	1B.2	206.3			2278045	2A.1	10.6
1221077	1B.1	89.8			1396483	1B.2	208			1235929	2A.1	10.6
1260492	1B.1	89.8			3022000	1B.2	208			4404503	2A.1	11.1
3026141	1B.1	89.8			1203344	1B.2	208.4			3952942	2A.1	11.1
3533231	1B.1	89.8			1767653	1B.2	208.4			3951175	2A.1	11.1
1091942	1B.1	95.5			1257452	1B.2	210			3951101	2A.1	11.1
1060665	1B.1	96			3936625	1B.2	211.2			3949114	2A.1	11.1
4408212	1B.1	99.8			3950306	1B.2	211.2			3534062	2A.1	11.7
4410658	1B.1	99.8			1131962	1B.2	213.4			3020480	2A.1	11.7
2288933	1B.1	99.8			4537919	1B.2	213.4			1159460	2A.1	11.7
1131217	1B.1	99.8			1769130	1B.2	215.8			1125389	2A.1	11.7
1400211	1B.1	99.8			1093720	1B.2	216.6			1121912	2A.1	11.7
3951954	1B.1	99.8			4408131	1B.2	217.4			1104120	2A.1	11.7
3941088	1B.1	99.8			4409402	2A.1	0			1099706	2A.1	11.7
3947283	1B.1	99.8			1280128	2A.1	0.6			1098038	2A.1	11.7
3029453	1B.1	99.8			5011683	2A.1	0.6			993907	2A.1	12.2
1097146	1B.1	99.8			4009028	2A.1	2.8			4398242	2A.1	12.2
1130946	1B.1	99.8			1121282	2A.1	3.7			3945614	2A.1	12.2
1101839	1B.1	101			4008100	2A.1	6.3			1668228	2A.1	12.2
4008545	1B.1	101.3			993147	2A.1	7.7			1268632	2A.1	12.2
4405019	1B.1	102.5			1290695	2A.1	7.7			1243205	2A.1	12.2
4409377	1B.1	102.5			1295907	2A.1	7.7			1127593	2A.1	12.2
1062007	1B.1	102.5			1719794	2A.1	7.7			1117021	2A.1	12.2
1264837	1B.1	102.5			4005402	2A.1	7.7			5011547	2A.1	12.7
1286446	1B.1	102.5			3938503	2A.1	8.2			4910510	2A.1	12.7
1031818	1B.1	102.5			4009877	2A.1	8.2			4009920	2A.1	12.7
1209565	1B.1	102.5			4406205	2A.1	8.2			4008569	2A.1	12.7
3533523	1B.1	102.5			4407896	2A.1	8.2			4008108	2A.1	12.7
1100365	1B.1	102.6			1109421	2A.1	8.5			3026369	2A.1	12.7
4910960	1B.1	103			1045131	2A.1	8.7			2278884	2A.1	12.7
5011400	1B.1	103			3942002	2A.1	9.2			2278856	2A.1	12.7
5011419	1B.1	103			1672897	2A.1	16.3			2277257	2A.1	12.7
1088937	1B.1	103			1099385	2A.1	16.3			2275943	2A.1	12.7
4439879	1B.1	103			1258430	2A.1	16.3			2258555	2A.1	12.7
4404628	1B.1	103			1670448	2A.1	16.3			1700553	2A.1	12.7
1276568	1B.1	103			2278856	2A.1	16.3			1672897	2A.1	12.7
1203162	1B.1	105.4			3020480	2A.1	16.3			1670448	2A.1	12.7
4395996	1B.1	105.8			2278884	2A.1	16.3			1267666	2A.1	12.7
2252572	1B.1	106.1			3026369	2A.1	16.3			1265409	2A.1	12.7
1104776	1B.1	106.1			4406022	2A.1	16.3			1258430	2A.1	12.7
4008966	1B.1	106.8			3945614	2A.1	16.3			1118674	2A.1	12.7
4536696	1B.1	106.8			1125389	2A.1	16.3			1099385	2A.1	12.7
1381932	1B.1	106.8			1159460	2A.1	16.3			3958273	2A.1	13.7
4406620	1B.1	106.8			4008569	2A.1	16.3			1265846	2A.1	19.6
4407113	1B.1	106.8			1127593	2A.1	16.3			1261936	2A.1	23.3
2277037	1B.1	106.8			1700553	2A.1	16.3			1275794	2A.1	25.5
1091605	1B.1	107.3			1268632	2A.1	16.3			4410732	2A.1	25.8
1035613	1B.1	107.3			1118674	2A.1	16.5			4009877	2A.1	25.8
1100248	1B.1	107.3			4003287	2A.1	16.5			4008100	2A.1	25.8
1126449	1B.1	107.3			4009920	2A.1	16.5			4005344	2A.1	25.8
1161137	1B.1	107.3			1265409	2A.1	16.8			3938503	2A.1	25.8
1228577	1B.1	107.3			1267666	2A.1	16.8			1014958	2A.1	25.8
2341740	1B.1	107.3			1697672	2A.1	16.8			4411853	2A.1	48.1
4406247	1B.1	107.3			3958273	2A.1	17.8			4406898	2A.1	48.1
4406503	1B.1	107.3			1117021	2A.1	18.9			4405447	2A.1	48.1
4408042	1B.1	107.3			1121912	2A.1	18.9			3934096	2A.1	48.1
4410887	1B.1	107.3			1104120	2A.1	19.7			3571384	2A.1	48.1
1030268	1B.1	107.3			4398242	2A.1	19.7			1259281	2A.1	48.1
2278693	1B.1	107.3			5011547	2A.1	19.7			1146447	2A.1	48.1
4406511	1B.1	107.3			1098038	2A.1	19.7			4409587	2A.1	48.2
1082662	1B.1	108.2			1668228	2A.1	19.7			1279908	2A.1	48.2
1190331	1B.1	111.9			2275943	2A.1	19.7			1234161	2A.1	48.6
3533228	1B.1	112.1			2293589	2A.1	19.7			3960154	2A.1	49.1
4004407	1B.1	112.1			1239046	2A.1	19.7			3957399	2A.1	49.1
3948920	1B.1	112.1			2258555	2A.1	19.7			1037015	2A.1	49.1
4002838	1B.1	112.1			3533662	2A.1	20.3			978751	2A.1	49.7
1299157	1B.1	112.1			991008	2A.1	23.9			4544517	2A.1	49.7
4409394	1B.1	112.1			3955469	2A.1	24.1			4537826	2A.1	49.7
3026261	1B.1	115.1			1386989	2A.1	24.1			4537735	2A.1	49.7
1106575	1B.1	116.6			2278045	2A.1	24.1			4439834	2A.1	49.7
1390781	1B.1	116.6			1233719	2A.1	25.9			4439754	2A.1	49.7
4394481	1B.1	118			1235929	2A.1	25.9			4406863	2A.1	49.7
3022147	1B.1	120.5			4404385	2A.1	25.9			4394815	2A.1	49.7
3953598	1B.1	121.5			4542898	2A.1	25.9			3943218	2A.1	49.7
4405032	1B.1	121.5			1668996	2A.1	26.5			3033963	2A.1	49.7
1109614	1B.1	121.5			1672596	2A.1	26.5			3022061	2A.1	49.7
3026450	1B.1	121.5			1699861	2A.1	26.5			1234801	2A.1	49.7
3029482	1B.1	121.5			4009541	2A.1	26.5			1108053	2A.1	49.7
3935608	1B.1	121.5			1268614	2A.1	26.5			3950218	2A.1	53.3
3937994	1B.1	121.5			1384536	2A.1	26.5			2276934	2A.1	53.3
3953593	1B.1	121.5			1667398	2A.1	26.5			1235780	2A.1	53.3
4410972	1B.1	121.5			1672849	2A.1	26.5			4410791	2A.1	53.5
4406436	1B.1	122.3			1707215	2A.1	26.5			4405888	2A.1	53.5
4410159	1B.1	122.3			3570289	2A.1	26.5			1005749	2A.1	53.5
4411906	1B.1	122.3			4910748	2A.1	26.5			1260566	2A.1	58
4406599	1B.1	122.3			1704627	2A.1	26.5			1048259	2A.1	58
4537145	1B.1	122.3			1087897	2A.1	27			5010807	2A.1	59.7
1393538	1B.1	122.3			5011557	2A.1	29.6			2269881	2A.1	59.7
3952025	1B.1	122.3			4003611	2A.1	29.6			4410187	2A.1	61.7
4910355	1B.1	123.3			4003975	2A.1	29.6			1254329	2A.1	61.7
2280520	1B.1	125.4			2277920	2A.1	29.7			1101448	2A.1	61.7
1101882	1B.1	125.4			3028014	2A.1	30.6			5010971	2A.1	63.8
1110840	1B.1	125.4			1086634	2A.1	30.6			1095899	2A.1	63.8
1264754	1B.1	126.2			1088906	2A.1	30.6			3944862	2A.1	66.5
1092776	1B.1	126.7			1090029	2A.1	30.6			3934828	2A.1	66.5
1372456	1B.1	126.7			1094463	2A.1	30.6			1722493	2A.1	66.5
4536717	1B.1	126.7			1098974	2A.1	30.6			1108041	2A.1	66.5
1092885	1B.1	126.7			1099709	2A.1	30.6			4411700	2A.2	0
1279916	1B.1	126.7			1103764	2A.1	30.6			4409344	2A.2	0
1723187	1B.1	126.7			1171603	2A.1	30.6			4008480	2A.2	0
3024702	1B.1	126.7			1211822	2A.1	30.6			3958772	2A.2	0
3030825	1B.1	126.7			1229325	2A.1	30.6			3955058	2A.2	0
3935536	1B.1	126.7			1275977	2A.1	30.6			3953871	2A.2	0
3948234	1B.1	126.7			1286646	2A.1	30.6			3948223	2A.2	0
4003712	1B.1	126.7			2253039	2A.1	30.6			3939147	2A.2	0
3026386	1B.1	126.7			2277136	2A.1	30.6			2276050	2A.2	0
5011092	1B.1	126.7			3024892	2A.1	30.6			1721268	2A.2	0
1009924	1B.1	126.7			3027912	2A.1	30.6			4411679	2A.2	0.3
1107069	1B.1	127.5			3064809	2A.1	30.6			4410753	2A.2	0.3
1026114	1B.1	129.8			3959987	2A.1	30.6			4410308	2A.2	0.3
2289058	1B.2	0			4003159	2A.1	30.6			4409125	2A.2	0.3
1126366	1B.2	0.1			4003308	2A.1	30.6			4407969	2A.2	0.3
1046220	1B.2	0.1			4008412	2A.1	30.6			4404283	2A.2	0.3
1070834	1B.2	0.1			4017410	2A.1	30.6			4009508	2A.2	0.3
1216945	1B.2	0.1			4405551	2A.1	30.6			3946519	2A.2	0.3
2277524	1B.2	0.1			4407628	2A.1	30.6			3942338	2A.2	0.3
3021077	1B.2	0.1			4538612	2A.1	30.6			3533894	2A.2	0.3
3939467	1B.2	0.1			1697492	2A.1	30.7			1282141	2A.2	0.3
4407145	1B.2	0.1			1244153	2A.1	30.7			1208492	2A.2	0.3
4396508	1B.2	0.1			3027432	2A.1	32.3			1204433	2A.2	0.3
1080715	1B.2	0.1			1204264	2A.1	32.3			2266625	2A.2	0.5
1700232	1B.2	0.1			1222045	2A.1	32.3			1722243	2A.2	0.5
4009641	1B.2	0.1			1698601	2A.1	32.3			1094519	2A.2	0.5
4404674	1B.2	0.1			1698912	2A.1	32.3			1212707	2A.2	1.4
1129978	1B.2	0.6			4002852	2A.1	32.3			1204252	2A.2	1.4
1130057	1B.2	0.6			1292736	2A.1	32.3			992894	2A.2	1.9
1214354	1B.2	0.6			4004486	2A.1	32.3			5011001	2A.2	3.9
3944375	1B.2	0.6			4409525	2A.1	32.3			4408442	2A.2	3.9
3956926	1B.2	0.6			4410360	2A.1	32.3			4406332	2A.2	3.9
4407405	1B.2	0.6			4410680	2A.1	32.3			1669827	2A.2	3.9
3025855	1B.2	0.6			1096723	2A.1	32.3			5010978	2A.2	4.5
5011602	1B.2	0.6			1108319	2A.1	32.3			4909486	2A.2	4.5
3027289	1B.2	0.6			3949594	2A.1	32.3			4411757	2A.2	4.5
1191010	1B.2	0.9			3960080	2A.1	32.3			4004074	2A.2	4.5
4411986	1B.2	1.5			4008405	2A.1	32.3			3960715	2A.2	4.5
1093470	1B.2	1.5			4008899	2A.1	32.3			3064381	2A.2	4.5
1278137	1B.2	1.5			4008987	2A.1	32.3			3024834	2A.2	4.5
1327214	1B.2	1.5			4009366	2A.1	32.3			1672209	2A.2	4.5
1671940	1B.2	1.5			4405472	2A.1	32.3			1284205	2A.2	4.5
1672015	1B.2	1.5			4407253	2A.1	32.3			1270576	2A.2	4.5
2244976	1B.2	1.5			4410328	2A.1	32.3			1270350	2A.2	4.5
3533405	1B.2	1.5			4411058	2A.1	32.3			1094537	2A.2	4.5
3533915	1B.2	1.5			1699156	2A.1	32.3			988084	2A.2	5
3936217	1B.2	1.5			1281139	2A.1	32.3			3222126	2A.2	5
3936721	1B.2	1.5			2276044	2A.1	34.6			1723137	2A.2	11.2
3943352	1B.2	1.5			4005108	2A.1	34.6			4008441	2A.2	14.3
3951069	1B.2	1.5			4404839	2A.1	34.6			4008120	2A.2	14.3
3947025	1B.2	1.5			1699230	2A.1	34.9			2309749	2A.2	14.3
3952863	1B.2	1.5			1048620	2A.1	34.9			1249612	2A.2	14.3
4009107	1B.2	1.5			1697518	2A.1	34.9			1228043	2A.2	14.3
4408373	1B.2	1.5			3222158	2A.1	34.9			4404912	2A.2	14.5
4409878	1B.2	1.5			4003089	2A.1	34.9			1269035	2A.2	14.5
4410542	1B.2	1.5			4004773	2A.1	34.9			1163569	2A.2	14.5
4408878	1B.2	1.5			4008618	2A.1	34.9			4008304	2A.2	28.6
4411406	1B.2	1.5			4410502	2A.1	34.9			3936632	2A.2	28.9
4410248	1B.2	1.5			4008975	2A.1	40.1			1219306	2A.2	28.9
1233402	1B.2	1.5			1260554	2A.1	40.1			1110657	2A.2	28.9
1382403	1B.2	1.5			1136478	2A.1	40.1			1098195	2A.2	28.9
1695095	1B.2	1.5			2276249	2A.1	40.1			1049262	2A.2	28.9
4406994	1B.2	1.5			4004327	2A.1	40.1			1025623	2A.2	28.9
1104353	1B.2	2.9			4409291	2A.1	40.1			4409305	2A.2	30.1
1140805	1B.2	2.9			4405567	2A.1	40.1			4408119	2A.2	30.1
1153340	1B.2	2.9			1265560	2A.1	40.1			4407727	2A.2	30.1
1101867	1B.2	2.9			5010903	2A.1	40.1			3959070	2A.2	30.1
1266719	1B.2	2.9			2275791	2A.1	40.9			1399937	2A.2	30.1
4008811	1B.2	2.9			1140680	2A.1	42			1240821	2A.2	30.1
1100496	1B.2	4.2			1087168	2A.1	42			5010926	2A.2	33.8
1021043	1B.2	4.3			1132065	2A.1	42			4536535	2A.2	33.8
1125039	1B.2	4.8			4005344	2A.1	42			3941252	2A.2	33.8
3940438	1B.2	4.8			1014958	2A.1	42			3533153	2A.2	33.8
3947322	1B.2	4.8			1275724	2A.1	43			3532919	2A.2	33.8
3948078	1B.2	4.8			2289231	2A.1	45.9			2273793	2A.2	33.8
3951667	1B.2	4.8			4405513	2A.1	45.9			1254178	2A.2	33.8
3953906	1B.2	4.8			4411197	2A.1	45.9			1244695	2A.2	33.8
3957476	1B.2	4.8			4404528	2A.1	45.9			1236693	2A.2	33.8
3959395	1B.2	4.8			4008457	2A.1	48.1			1228088	2A.2	33.8
1082286	1B.2	4.9			4410426	2A.1	48.1			1141967	2A.2	33.8
2280030	1B.2	4.9			1265512	2A.1	48.1			1139971	2A.2	33.8
2325042	1B.2	4.9			1380306	2A.1	48.1			1138749	2A.2	33.8
3029455	1B.2	5.2			4406430	2A.1	48.1			1112888	2A.2	33.8
1087467	1B.2	5.8			4008804	2A.1	48.1			4409516	2A.2	36.3
2259967	1B.2	5.8			1265682	2A.1	48.1			4407250	2A.2	36.3
1150935	1B.2	5.8			1116308	2A.1	50.2			3940024	2A.2	36.3
1168776	1B.2	5.8			1268715	2A.1	50.2			2275842	2A.2	36.3
1202836	1B.2	5.8			4021068	2A.1	51.1			2261752	2A.2	36.3
2289685	1B.2	5.8			1266732	2A.1	51.6			1683997	2A.2	36.3
1178248	1B.2	5.8			3940303	2A.1	52.5			1114765	2A.2	36.3
2265852	1B.2	5.8			3946579	2A.1	52.5			4008276	2A.2	36.6
1111071	1B.2	5.8			3953223	2A.1	52.5			994034	2A.2	37.4
3064484	1B.2	6.2			3954183	2A.1	52.5			986044	2A.2	37.4
986158	1B.2	6.9			3955212	2A.1	52.5			4409498	2A.2	37.4
3950794	1B.2	6.9			3028259	2A.1	54.9			4396209	2A.2	37.4
4007929	1B.2	6.9			4410187	2A.1	69.1			4006230	2A.2	37.4
1299470	1B.2	6.9			3942085	2A.1	69.1			4003691	2A.2	37.4
1100726	1B.2	6.9			2269881	2A.1	69.1			3957076	2A.2	37.4
3222247	1B.2	6.9			5010807	2A.1	69.1			2278946	2A.2	37.4
1209754	1B.2	6.9			5010971	2A.1	69.1			1400456	2A.2	37.4
2278604	1B.2	6.9			1235780	2A.1	70.8			1399921	2A.2	37.4
3935151	1B.2	6.9			1005749	2A.1	71.7			1259751	2A.2	37.4
3023779	1B.2	8.3			4405888	2A.1	72.9			1125557	2A.2	37.4
1091990	1B.2	9.6			4410791	2A.1	72.9			5010857	2A.2	43
3022439	1B.2	10.6			2276934	2A.1	72.9			3934067	2A.2	43
3959679	1B.2	12.4			3020697	2A.1	74.9			1670289	2A.2	43
3026002	1B.2	13.8			3950218	2A.1	74.9			1304651	2A.2	43
3532927	1B.2	14.4			4411853	2A.1	75.7			1157769	2A.2	43
4009668	1B.2	14.4			1047346	2A.1	77.1			1026281	2A.2	43
1085931	1B.2	15.7			1279908	2A.1	81.2			3064588	2A.2	44
1123044	1B.2	15.7			1259281	2A.1	81.4			1254421	2A.2	44
1400261	1B.2	15.7			3934096	2A.1	81.4			1240563	2A.2	44
3955367	1B.2	15.7			4409587	2A.1	82.6			1000016	2A.2	44
4005163	1B.2	15.7			3957399	2A.1	83.9			3958168	2A.2	44.7
4407633	1B.2	15.7			3960154	2A.1	83.9			4540685	2A.2	45.5
1120543	1B.2	15.7			3033963	2A.1	84.4			4535891	2A.2	45.5
1228652	1B.2	15.7			978751	2A.1	84.4			4412085	2A.2	45.5
1860593	1B.2	15.7			1120765	2A.1	84.4			4409026	2A.2	45.5
1114335	1B.2	16			1234801	2A.1	84.4			4408408	2A.2	45.5
4405517	1B.2	16			3022061	2A.1	84.4			4407060	2A.2	45.5
1124558	1B.2	16.3			3943218	2A.1	84.4			4406823	2A.2	45.5
1096191	1B.2	36.7			4439754	2A.1	84.4			4404868	2A.2	45.5
1104322	1B.2	36.7			4439834	2A.1	84.4			4397734	2A.2	45.5
1120198	1B.2	36.7			4394815	2A.1	84.4			3957649	2A.2	45.5
1220641	1B.2	36.7			4537735	2A.1	84.4			3953348	2A.2	45.5
1235880	1B.2	36.7			4537826	2A.1	84.4			3948480	2A.2	45.5
1769130	1B.2	36.7			4544517	2A.1	84.4			3948214	2A.2	45.5
2292320	1B.2	36.7			1048259	2A.1	90.2			3945415	2A.2	45.5
3940461	1B.2	36.7			1260566	2A.1	90.2			3945082	2A.2	45.5
4405808	1B.2	36.7			1095899	2A.1	90.4			3944489	2A.2	45.5
4408131	1B.2	36.7			1688009	2A.2	0			3943512	2A.2	45.5
1101556	1B.2	36.7			2253931	2A.2	0			3942859	2A.2	45.5
4408787	1B.2	36.7			3942275	2A.2	0			3942275	2A.2	45.5
982151	1B.2	36.7			3944489	2A.2	0			3936787	2A.2	45.5
3384889	1B.2	36.7			4409826	2A.2	3.6			3934158	2A.2	45.5
1768419	1B.2	37.6			1061560	2A.2	3.7			3533774	2A.2	45.5
1058527	1B.2	37.6			1304651	2A.2	3.8			3385000	2A.2	45.5
1118748	1B.2	37.6			1089407	2A.2	8.1			3064546	2A.2	45.5
3956253	1B.2	37.6			1212670	2A.2	9.6			3025309	2A.2	45.5
1139535	1B.2	37.6			1058958	2A.2	9.8			3023690	2A.2	45.5
1231191	1B.2	37.6			3533615	2A.2	9.8			2288818	2A.2	45.5
3934434	1B.2	37.6			4009174	2A.2	9.8			2267244	2A.2	45.5
1101843	1B.2	37.6			2295010	2A.2	9.8			1723160	2A.2	45.5
1110180	1B.2	37.6			1022729	2A.2	9.8			1688009	2A.2	45.5
4010199	1B.2	37.6			1050106	2A.2	9.8			1372271	2A.2	45.5
1092263	1B.2	39.7			1062678	2A.2	9.8			1261743	2A.2	45.5
1708423	1B.2	40.6			1074303	2A.2	9.8			1236804	2A.2	45.5
5011162	1B.2	40.6			1202897	2A.2	9.8			1236764	2A.2	45.5
1212392	1B.2	41.3			1203192	2A.2	9.8			1232955	2A.2	45.5
1272190	1B.2	42.2			1209578	2A.2	9.8			1153599	2A.2	45.5
1708379	1B.2	42.2			1215108	2A.2	9.8			1133294	2A.2	45.5
1769329	1B.2	42.2			1216101	2A.2	9.8			1126566	2A.2	45.5
3945046	1B.2	42.2			1218562	2A.2	9.8			1125988	2A.2	45.5
4008065	1B.2	42.2			4411024	2A.2	9.8			1125678	2A.2	45.5
1243940	1B.2	44.6			2279498	2A.2	9.8			1125661	2A.2	45.5
4911216	1B.2	44.6			2294527	2A.2	9.8			1125402	2A.2	45.5
1105281	1B.2	44.6			2325262	2A.2	9.8			1125260	2A.2	45.5
1161907	1B.2	44.6			3946544	2A.2	9.8			1123560	2A.2	45.5
1260536	1B.2	44.6			3953580	2A.2	9.8			1114774	2A.2	45.5
1670123	1B.2	44.6			4005309	2A.2	9.8			1112124	2A.2	45.5
1700038	1B.2	44.6			4406761	2A.2	9.8			1110845	2A.2	45.5
1700397	1B.2	44.6			4410605	2A.2	9.8			1104136	2A.2	45.5
2304980	1B.2	44.6			4538852	2A.2	9.8			1097996	2A.2	45.5
3960251	1B.2	44.6			1052066	2A.2	9.8			1092017	2A.2	45.5
4008008	1B.2	44.6			1195050	2A.2	9.8			1084821	2A.2	45.5
4008250	1B.2	44.6			1203615	2A.2	9.8			1081634	2A.2	45.5
4008747	1B.2	44.6			1206966	2A.2	9.8			1081446	2A.2	45.5
4407636	1B.2	44.6			1209389	2A.2	9.8			984393	2A.2	46.5
3947374	1B.2	44.6			1219162	2A.2	9.8			982109	2A.2	46.5
4004884	1B.2	46.5			3936593	2A.2	9.8			5011495	2A.2	46.5
1159494	1B.2	46.5			4398078	2A.2	9.8			4540819	2A.2	46.5
1243464	1B.2	46.5			5011495	2A.2	9.8			4538852	2A.2	46.5
3947685	1B.2	46.5			4407631	2A.2	9.8			4411711	2A.2	46.5
3532670	1B.2	47.8			4410193	2A.2	9.8			4411225	2A.2	46.5
3945123	1B.2	47.8			1719755	2A.2	10.3			4411024	2A.2	46.5
4404453	1B.2	47.8			1719763	2A.2	10.3			4410718	2A.2	46.5
4411252	1B.2	47.8			1721909	2A.2	10.3			4410605	2A.2	46.5
1019608	1B.2	48.8			3027058	2A.2	10.3			4410193	2A.2	46.5
1043401	1B.2	50.7			1062662	2A.2	10.3			4409826	2A.2	46.5
3939776	1B.2	50.7			1084332	2A.2	10.3			4408385	2A.2	46.5
3940908	1B.2	50.7			1298931	2A.2	10.3			4407652	2A.2	46.5
3942020	1B.2	50.7			1034871	2A.2	12.9			4407631	2A.2	46.5
3947207	1B.2	50.7			3947185	2A.2	15.5			4407014	2A.2	46.5
3957415	1B.2	50.7			3022805	2A.2	16.1			4406761	2A.2	46.5
3021873	1B.2	51.2			3953428	2A.2	16.1			4405908	2A.2	46.5
2275285	1B.2	51.8			1104136	2A.2	16.8			4405872	2A.2	46.5
3942660	1B.2	51.8			3948480	2A.2	16.8			4405786	2A.2	46.5
4536110	1B.2	52.6			1292942	2A.2	16.8			4398078	2A.2	46.5
4411579	1B.2	53.4			1084821	2A.2	16.8			4397598	2A.2	46.5
1099474	1B.2	53.4			1092017	2A.2	16.8			4005309	2A.2	46.5
1126746	1B.2	55			1112124	2A.2	16.8			3958623	2A.2	46.5
1104295	1B.2	55.5			2300181	2A.2	16.8			3957605	2A.2	46.5
1219554	1B.2	55.5			3025309	2A.2	16.8			3953580	2A.2	46.5
3027699	1B.2	55.5			3958168	2A.2	16.8			3952424	2A.2	46.5
1265479	1B.2	56.3			4412085	2A.2	16.8			3946769	2A.2	46.5
2247910	1B.2	56.3			4540685	2A.2	16.8			3946544	2A.2	46.5
1396483	1B.2	57.4			4397734	2A.2	16.8			3936593	2A.2	46.5
1699070	1B.2	57.4			1125402	2A.2	17.8			3575594	2A.2	46.5
4405954	1B.2	57.4			1125988	2A.2	17.8			3570365	2A.2	46.5
4537244	1B.2	57.4			2288818	2A.2	17.8			3026706	2A.2	46.5
4537226	1B.2	57.6			1097996	2A.2	17.8			2358052	2A.2	46.5
1021219	1B.2	59.1			1248295	2A.2	17.8			2331356	2A.2	46.5
1267503	2A.1	0			1372394	2A.2	17.8			2325262	2A.2	46.5
4409402	2A.1	0			3385000	2A.2	17.8			2294527	2A.2	46.5
1400535	2A.1	0.5			4409026	2A.2	17.8			2279498	2A.2	46.5
5011683	2A.1	0.5			1114774	2A.2	17.8			1282045	2A.2	46.5
4009028	2A.1	0.5			1125661	2A.2	17.8			1270455	2A.2	46.5
1280128	2A.1	0.5			1125678	2A.2	17.8			1219261	2A.2	46.5
1392517	2A.1	1.5			1233176	2A.2	17.8			1219162	2A.2	46.5
4008100	2A.1	3			1126566	2A.2	17.8			1218562	2A.2	46.5
4009877	2A.1	3			1236764	2A.2	17.8			1218134	2A.2	46.5
4410732	2A.1	3			4396059	2A.2	17.8			1216101	2A.2	46.5
3938503	2A.1	3			1081634	2A.2	17.8			1215108	2A.2	46.5
1275794	2A.1	3.1			1088502	2A.2	17.8			1212670	2A.2	46.5
1109421	2A.1	4.1			3023690	2A.2	17.8			1209578	2A.2	46.5
1045131	2A.1	4.1			2267244	2A.2	18.3			1209389	2A.2	46.5
1291657	2A.1	4.1			1700132	2A.2	18.3			1206966	2A.2	46.5
1294974	2A.1	4.1			3936787	2A.2	18.3			1204987	2A.2	46.5
2277566	2A.1	4.1			3942859	2A.2	18.3			1203615	2A.2	46.5
3942002	2A.1	4.1			3943512	2A.2	18.3			1203192	2A.2	46.5
4406624	2A.1	4.1			3953348	2A.2	18.3			1202897	2A.2	46.5
1203638	2A.1	4.1			4406823	2A.2	18.3			1201542	2A.2	46.5
1295907	2A.1	4.1			4408408	2A.2	18.3			1201261	2A.2	46.5
1714420	2A.1	4.1			3945415	2A.2	18.3			1201104	2A.2	46.5
1721478	2A.1	4.1			4407060	2A.2	18.3			1195050	2A.2	46.5
3574100	2A.1	4.1			2275398	2B.1	0			1089407	2A.2	46.5
4005402	2A.1	4.1			1721917	2B.1	0			1074303	2A.2	46.5
4008032	2A.1	4.1			3064517	2B.1	0			1066118	2A.2	46.5
4409934	2A.1	4.1			1044597	2B.1	0			1062678	2A.2	46.5
1400703	2A.1	4.1			999641	2B.1	0			1061560	2A.2	46.5
4009486	2A.1	4.1			978665	2B.1	0			1060943	2A.2	46.5
2276036	2A.1	4.1			1117196	2B.1	0			1059527	2A.2	46.5
1265443	2A.1	4.1			1718134	2B.1	0			1059068	2A.2	46.5
1719794	2A.1	4.1			3021135	2B.1	0			1052066	2A.2	46.5
1719897	2A.1	4.1			3025610	2B.1	0			1050106	2A.2	46.5
1725683	2A.1	4.1			3384614	2B.1	0			1022729	2A.2	46.5
4009047	2A.1	4.1			3940922	2B.1	0			1003691	2A.2	46.5
1265409	2A.1	6.2			1036918	2B.1	0			1667148	2A.2	47.7
1700553	2A.1	6.2			1125238	2B.1	0			1401542	2A.2	47.7
2278856	2A.1	6.2			1722159	2B.1	0			3953428	2A.2	48.1
4008108	2A.1	6.2			3021534	2B.1	0			3533615	2A.2	48.1
4008569	2A.1	6.2			1113829	2B.1	0.9			2295010	2A.2	48.1
4009920	2A.1	6.2			3945790	2B.1	0.9			1298931	2A.2	48.1
5011547	2A.1	6.2			4537258	2B.1	1.1			1154948	2A.2	48.1
4910510	2A.1	6.2			1204854	2B.1	1.4			1084332	2A.2	48.1
1670448	2A.1	6.2			1242086	2B.1	1.4			1058958	2A.2	48.1
1258430	2A.1	6.2			1281030	2B.1	1.4			4543746	2A.2	49.9
1697672	2A.1	6.2			1318748	2B.1	1.4			4537831	2A.2	49.9
3026369	2A.1	6.2			1670989	2B.1	1.4			3026936	2A.2	49.9
1267666	2A.1	6.5			1695636	2B.1	1.4			3022805	2A.2	49.9
1239046	2A.1	6.8			3533217	2B.1	1.4			5011368	2A.2	53.7
3958273	2A.1	7.4			3955186	2B.1	1.4			990889	2A.2	53.8
1125389	2A.1	8.3			4397923	2B.1	1.4			5011280	2A.2	53.8
1668228	2A.1	8.3			4539317	2B.1	1.4			4439491	2A.2	53.8
1099706	2A.1	8.3			4541061	2B.1	1.4			4410139	2A.2	53.8
1104120	2A.1	8.3			2291809	2B.1	2.4			4407868	2A.2	53.8
1121912	2A.1	8.3			3534040	2B.1	3			4407831	2A.2	53.8
1159460	2A.1	8.3			1391240	2B.1	4.5			4397997	2A.2	53.8
3949114	2A.1	8.3			1224637	2B.1	5.1			4397813	2A.2	53.8
3951101	2A.1	8.3			4408450	2B.1	5.1			4004913	2A.2	53.8
3951175	2A.1	8.3			2278481	2B.1	5.9			3936888	2A.2	53.8
3952942	2A.1	8.3			4407701	2B.1	5.9			3030566	2A.2	53.8
993907	2A.1	8.3			1105961	2B.1	5.9			2247010	2A.2	53.8
1098038	2A.1	8.3			1315192	2B.1	5.9			1289817	2A.2	53.8
3945614	2A.1	8.3			4003305	2B.1	5.9			1242860	2A.2	53.8
3534062	2A.1	8.3			1699595	2B.1	6.9			1208673	2A.2	53.8
1117021	2A.1	8.3			3025315	2B.1	8.6			1159744	2A.2	53.8
1127593	2A.1	8.3			1072848	2B.1	8.6			1140865	2A.2	53.8
3020480	2A.1	8.3			1212583	2B.1	8.6			1135076	2A.2	53.8
2277257	2A.1	8.4			4543678	2B.1	8.6			1089488	2A.2	53.8
2293589	2A.1	8.4			3935718	2B.1	8.6			1075839	2A.2	53.8
1099385	2A.1	8.4			3956988	2B.1	8.6			1049781	2A.2	53.8
1268632	2A.1	8.4			3954830	2B.1	8.6			3934336	2A.2	54
4008920	2A.1	8.4			2340623	2B.1	8.6			3023788	2A.2	54
1118674	2A.1	8.4			1241439	2B.1	9.7			1179134	2A.2	54
2278884	2A.1	8.4			1234052	2B.1	11			993911	2A.2	54.3
1672897	2A.1	8.4			4408546	2B.1	14.1			4542052	2A.2	54.3
2275943	2A.1	8.4			4409097	2B.1	14.1			4439635	2A.2	54.3
2258555	2A.1	8.4			3024264	2B.1	14.1			4410636	2A.2	54.3
4404503	2A.1	10.2			988401	2B.1	15.6			4407554	2A.2	54.3
4404385	2A.1	10.2			1059415	2B.1	15.6			4394560	2A.2	54.3
4542898	2A.1	10.2			1266777	2B.1	15.6			4008201	2A.2	54.3
1385754	2A.1	11.1			1699342	2B.1	15.6			4005417	2A.2	54.3
1704627	2A.1	11.1			1270158	2B.1	15.6			2289371	2A.2	54.3
4009541	2A.1	11.1			1697982	2B.1	15.6			2279439	2A.2	54.3
1699861	2A.1	11.1			1699327	2B.1	15.6			2255234	2A.2	54.3
1665755	2A.1	11.1			1700136	2B.1	15.6			1242078	2A.2	54.3
1666370	2A.1	11.1			3020602	2B.1	15.6			1225787	2A.2	54.3
1670252	2A.1	11.1			3034219	2B.1	15.6			1127891	2A.2	54.3
1670520	2A.1	11.1			986329	2B.1	15.6			995632	2A.2	54.9
1670843	2A.1	11.1			4394786	2B.1	15.6			980598	2A.2	54.9
4008090	2A.1	11.1			1698652	2B.1	16.2			4439774	2A.2	54.9
1384536	2A.1	11.1			1699497	2B.1	16.2			4412092	2A.2	54.9
1672849	2A.1	11.1			1015468	2B.1	16.2			4411450	2A.2	54.9
3570289	2A.1	11.1			1235496	2B.1	16.2			4409979	2A.2	54.9
1083324	2A.1	11.1			1699570	2B.1	16.2			4409149	2A.2	54.9
1235929	2A.1	11.1			1688165	2B.1	16.2			4407986	2A.2	54.9
1268614	2A.1	11.1			1771259	2B.1	16.2			4406417	2A.2	54.9
1666092	2A.1	11.1			4009383	2B.1	16.2			4405967	2A.2	54.9
1745623	2A.1	11.1			1228111	2B.1	16.2			4404990	2A.2	54.9
3570865	2A.1	11.1			1689076	2B.1	16.2			4394213	2A.2	54.9
5011557	2A.1	11.1			4009848	2B.1	16.2			4009695	2A.2	54.9
1668996	2A.1	11.1			4404760	2B.1	16.2			4008340	2A.2	54.9
3955469	2A.1	12.5			4410669	2B.1	16.2			4008129	2A.2	54.9
1087897	2A.1	13.4			4007907	2B.1	17.4			4007922	2A.2	54.9
1386989	2A.1	13.8			4407881	2B.1	18.7			3949690	2A.2	54.9
4910748	2A.1	13.8			4410873	2B.1	18.7			3943068	2A.2	54.9
4440384	2A.1	13.8			4536281	2B.1	18.7			3575692	2A.2	54.9
2278045	2A.1	13.8			1097469	2B.1	18.7			3575390	2A.2	54.9
1707215	2A.1	13.8			1218950	2B.1	20.4			3064365	2A.2	54.9
1721916	2A.1	13.8			1280209	2B.1	20.4			3024004	2A.2	54.9
1152417	2A.1	13.8			2320951	2B.1	20.4			3021759	2A.2	54.9
1670110	2A.1	13.8			1278259	2B.1	20.4			3020876	2A.2	54.9
1672596	2A.1	13.8			3533852	2B.1	20.4			2294115	2A.2	54.9
3575439	2A.1	13.8			4396443	2B.1	20.4			2289258	2A.2	54.9
1211822	2A.1	17			4397782	2B.1	20.4			2277514	2A.2	54.9
1094463	2A.1	17			2253600	2B.1	21.6			2261723	2A.2	54.9
1098974	2A.1	17			3934047	2B.1	23.1			2249782	2A.2	54.9
1229325	2A.1	17			3935216	2B.1	23.1			1862723	2A.2	54.9
1233149	2A.1	17			3939017	2B.1	23.1			1758128	2A.2	54.9
1244153	2A.1	17			3941556	2B.1	23.1			1723653	2A.2	54.9
2275361	2A.1	17			3949448	2B.1	23.1			1694820	2A.2	54.9
2299762	2A.1	17			3954088	2B.1	23.1			1671910	2A.2	54.9
3533404	2A.1	17			3955074	2B.1	23.1			1669262	2A.2	54.9
1088906	2A.1	17			3960041	2B.1	23.1			1292178	2A.2	54.9
1090029	2A.1	17			3960792	2B.1	23.1			1255417	2A.2	54.9
1099709	2A.1	17			994918	2B.1	24.3			1254892	2A.2	54.9
1103764	2A.1	17			994813	2B.1	26.4			1241868	2A.2	54.9
1122770	2A.1	17			3023225	2B.1	26.4			1228498	2A.2	54.9
1171603	2A.1	17			1263166	2B.1	33.3			1228295	2A.2	54.9
1286646	2A.1	17			1236237	2B.1	34.2			1191980	2A.2	54.9
2253039	2A.1	17			1203981	2B.1	34.2			1178870	2A.2	54.9
2277136	2A.1	17			4404948	2B.1	34.8			1101524	2A.2	54.9
3024892	2A.1	17			4407447	2B.1	34.8			1092208	2A.2	54.9
3027912	2A.1	17			4408532	2B.1	34.8			1089455	2A.2	54.9
4017410	2A.1	17			4412100	2B.1	34.8			1075301	2A.2	54.9
4538612	2A.1	17			3938110	2B.1	36.5			1019247	2A.2	54.9
4008412	2A.1	17			2302674	2B.1	36.7			5011068	2A.2	55.9
4409132	2A.1	17			4008628	2B.1	36.7			4911243	2A.2	55.9
4410121	2A.1	17			1112728	2B.1	37.2			4411036	2A.2	55.9
1086634	2A.1	17.3			2291383	2B.1	37.2			4410246	2A.2	55.9
3028014	2A.1	17.3			2254625	2B.1	37.2			4408608	2A.2	55.9
1116192	2A.1	18			2276680	2B.1	37.2			4009661	2A.2	55.9
4407628	2A.1	19.9			1125546	2B.1	37.3			4009212	2A.2	55.9
4003975	2A.1	19.9			5011310	2B.1	37.3			3958627	2A.2	55.9
2277920	2A.1	19.9			5011241	2B.1	39.6			3956496	2A.2	55.9
4003308	2A.1	19.9			3934341	2B.1	39.9			3952599	2A.2	55.9
1275977	2A.1	19.9			1266714	2B.1	41.3			3947560	2A.2	55.9
3064809	2A.1	19.9			1716280	2B.1	41.3			3941519	2A.2	55.9
4003611	2A.1	19.9			1721404	2B.1	41.3			3941441	2A.2	55.9
4003159	2A.1	19.9			1698616	2B.2	0			3936516	2A.2	55.9
1699156	2A.1	20.3			3022392	2B.2	0			3935890	2A.2	55.9
4002852	2A.1	20.3			1734503	2B.2	0			3934213	2A.2	55.9
1090563	2A.1	20.3			4536172	2B.2	0			3025884	2A.2	55.9
1698601	2A.1	20.3			4004228	2B.2	0			3020340	2A.2	55.9
1294163	2A.1	20.3			4409154	2B.2	0			2250110	2A.2	55.9
3027432	2A.1	20.3			4407280	2B.2	0			1700273	2A.2	55.9
4003287	2A.1	20.3			4408431	2B.2	0			1699711	2A.2	55.9
4008618	2A.1	20.3			4408494	2B.2	0			1698961	2A.2	55.9
4407253	2A.1	20.3			4408962	2B.2	0			1240700	2A.2	55.9
4410328	2A.1	20.3			4408972	2B.2	0			1234989	2A.2	55.9
4411058	2A.1	20.3			4410080	2B.2	0			1211950	2A.2	55.9
1292736	2A.1	20.3			4410548	2B.2	0			1103270	2A.2	55.9
1699230	2A.1	20.3			4411846	2B.2	0			994989	2A.2	56.9
1100736	2A.1	20.3			4407755	2B.2	0.4			994079	2A.2	56.9
1222045	2A.1	20.3			3946801	2B.2	0.8			5011692	2A.2	56.9
1697518	2A.1	20.3			4409116	2B.2	0.8			5011580	2A.2	56.9
4004486	2A.1	20.3			1715530	2B.2	1			5011570	2A.2	56.9
4008987	2A.1	20.3			4404789	2B.2	2			5011160	2A.2	56.9
4405472	2A.1	20.3			4410212	2B.2	2			5010916	2A.2	56.9
4409331	2A.1	20.3			4004679	2B.2	2.5			4540909	2A.2	56.9
3949594	2A.1	20.3			4410465	2B.2	2.5			4540563	2A.2	56.9
3960080	2A.1	20.3			1699817	2B.2	3.3			4538367	2A.2	56.9
4409525	2A.1	20.3			1228048	2B.2	8.5			4440192	2A.2	56.9
4410360	2A.1	20.3			1092746	2B.2	8.5			4412193	2A.2	56.9
1699011	2A.1	20.3			4537419	2B.2	8.5			4411662	2A.2	56.9
2279613	2A.1	20.3			1107073	2B.2	8.5			4411299	2A.2	56.9
4008405	2A.1	20.3			1111830	2B.2	8.5			4409864	2A.2	56.9
4410680	2A.1	20.3			1115125	2B.2	8.5			4407514	2A.2	56.9
1108319	2A.1	20.3			1121063	2B.2	8.5			4406979	2A.2	56.9
1204264	2A.1	20.3			1126215	2B.2	8.5			4405531	2A.2	56.9
1698912	2A.1	20.3			1159534	2B.2	8.5			4404943	2A.2	56.9
1048620	2A.1	21.2			1160632	2B.2	8.5			4395831	2A.2	56.9
4004773	2A.1	21.2			1233912	2B.2	8.5			4394382	2A.2	56.9
4404839	2A.1	21.2			1241709	2B.2	8.5			4010024	2A.2	56.9
4406022	2A.1	21.2			3945400	2B.2	8.5			3960369	2A.2	56.9
4410502	2A.1	21.2			4407732	2B.2	8.5			3958706	2A.2	56.9
1281139	2A.1	21.2			4537710	2B.2	8.5			3957604	2A.2	56.9
1400647	2A.1	21.2			4541070	2B.2	8.5			3956906	2A.2	56.9
2276044	2A.1	21.2			1750914	2B.2	8.5			3954883	2A.2	56.9
4003089	2A.1	21.2			3955263	2B.2	8.5			3952272	2A.2	56.9
4003744	2A.1	21.2			1093586	2B.2	8.5			3949672	2A.2	56.9
4005108	2A.1	21.2			1105665	2B.2	8.5			3944691	2A.2	56.9
4008899	2A.1	21.2			1402715	2B.2	8.5			3941276	2A.2	56.9
3222158	2A.1	21.2			4543870	2B.2	8.5			3937787	2A.2	56.9
4408733	2A.1	21.2			1235109	2B.2	8.5			3934919	2A.2	56.9
4009366	2A.1	21.2			3029203	2B.2	8.5			3574942	2A.2	56.9
1275724	2A.1	22.2			5011470	2B.2	8.5			3533784	2A.2	56.9
5010903	2A.1	22.6			1087723	2B.2	8.5			3385572	2A.2	56.9
2276249	2A.1	22.6			1116627	2B.2	8.5			3384731	2A.2	56.9
4405567	2A.1	22.6			2351223	2B.2	9.5			2336581	2A.2	56.9
4409291	2A.1	22.6			1028653	2B.2	9.5			2273017	2A.2	56.9
1260554	2A.1	22.6			1072035	2B.2	9.5			1864258	2A.2	56.9
4008975	2A.1	22.6			1769196	2B.2	9.5			1862285	2A.2	56.9
4406009	2A.1	22.6			3023322	2B.2	9.5			1769628	2A.2	56.9
1136478	2A.1	22.6			4009504	2B.2	9.5			1768071	2A.2	56.9
1265560	2A.1	22.6			1066619	2B.2	9.5			1767430	2A.2	56.9
2275791	2A.1	22.6			1238155	2B.2	9.5			1763727	2A.2	56.9
4004327	2A.1	22.6			3944857	2B.2	9.5			1723124	2A.2	56.9
1132065	2A.1	23.1			3948003	2B.2	9.5			1699135	2A.2	56.9
1140680	2A.1	23.1			987691	2B.2	11.5			1381105	2A.2	56.9
1267290	2A.1	23.1			4409275	2B.2	12.1			1281475	2A.2	56.9
1087790	2A.1	25.1			1062637	2B.2	12.1			1268844	2A.2	56.9
2289231	2A.1	25.1			3944745	2B.2	12.1			1268457	2A.2	56.9
4005344	2A.1	25.5			1150394	2B.2	12.1			1268125	2A.2	56.9
4002837	2A.1	25.5			1262077	2B.2	12.1			1267532	2A.2	56.9
4536708	2A.1	25.5			5010834	2B.2	12.1			1265691	2A.2	56.9
1392985	2A.1	25.5			1236587	2B.2	12.1			1233041	2A.2	56.9
2278160	2A.1	26			1217197	2B.2	12.1			1207189	2A.2	56.9
4404528	2A.1	26			1208731	2B.2	13			1205552	2A.2	56.9
4405513	2A.1	26			1228551	2B.2	13			1203836	2A.2	56.9
4411197	2A.1	26			3942900	2B.2	13			1151404	2A.2	56.9
4008457	2A.1	27.8			3945072	2B.2	13			1105160	2A.2	56.9
4410426	2A.1	27.8			3945695	2B.2	13			1104185	2A.2	56.9
1265512	2A.1	27.8			3955178	2B.2	13			1100083	2A.2	56.9
1265682	2A.1	27.8			3958758	2B.2	13			1099360	2A.2	56.9
1380306	2A.1	27.8			3959617	2B.2	13			1049049	2A.2	56.9
4406430	2A.1	27.8			1108688	2B.2	13			4537147	2A.2	57.9
1382887	2A.1	27.8			1055657	2B.2	13			4409306	2A.2	57.9
1268715	2A.1	27.8			2324269	2B.2	13			4405654	2A.2	57.9
4008804	2A.1	27.8			1728756	2B.2	13.1			4404695	2A.2	57.9
3940303	2A.1	27.8			1090216	2B.2	13.1			1697614	2A.2	57.9
3946579	2A.1	27.8			1020393	2B.2	13.1			1260605	2A.2	57.9
3953223	2A.1	27.8			1111313	2B.2	16.8			2244378	2A.2	59
3954183	2A.1	27.8			4439895	2B.2	16.8			4410465	2B.1	0
3955212	2A.1	27.8			1217853	2B.2	16.8			4410212	2B.1	0
3028259	2A.1	29.2			1167654	2B.2	18			4404797	2B.1	0
4993185	2A.1	29.2			1096152	2B.2	18			4404789	2B.1	0
1047346	2A.1	38.6			1103901	2B.2	18			4008797	2B.1	0
1146447	2A.1	40.7			3532902	2B.2	18			4008784	2B.1	0
1125559	2A.1	40.7			4407777	2B.2	18			2278306	2B.1	0
3934096	2A.1	40.7			4411184	2B.2	18			2277913	2B.1	0
1259281	2A.1	40.7			1060973	2B.2	18			1698598	2B.1	0
1279908	2A.1	41.6			4410991	2B.2	18			1672349	2B.1	0
4409587	2A.1	42.8			4412073	2B.2	18			1671311	2B.1	0
3571384	2A.1	43.1			4396533	2B.2	29.8			1669150	2B.1	0
4411853	2A.1	43.1			1307611	2B.2	29.8			1668995	2B.1	0
5010769	2A.1	44.3			1013543	2B.2	30.4			1207434	2B.1	0
1009798	2A.1	44.8			1699535	2B.2	35.2			1121804	2B.1	0
1037015	2A.1	44.8			1115649	2B.2	36.6			1080157	2B.1	0
3020697	2A.1	44.8			1019046	2B.2	39.9			985860	2B.1	1.5
3957399	2A.1	44.8			1058385	2B.2	39.9			5011269	2B.1	1.5
3960154	2A.1	44.8			3960202	2B.2	39.9			4405197	2B.1	1.5
1108053	2A.1	45.7			4410120	2B.2	41.9			4008840	2B.1	1.5
3033963	2A.1	45.7			3034139	2B.2	41.9			4008505	2B.1	1.5
3943218	2A.1	45.7			3026658	2B.2	41.9			3946801	2B.1	1.5
1234801	2A.1	45.7			3955135	2B.2	41.9			3945337	2B.1	1.5
3022061	2A.1	45.7			2366453	2B.2	41.9			3937312	2B.1	1.5
4394815	2A.1	45.7			4395724	2B.2	41.9			3934592	2B.1	1.5
4439834	2A.1	45.7			4411796	2B.2	43			2279863	2B.1	1.5
4537826	2A.1	45.7			4537843	2B.2	43			1734503	2B.1	1.5
4544517	2A.1	45.7			1696684	2B.2	43			1697785	2B.1	1.5
4439754	2A.1	45.7			3960102	2B.2	43			1669073	2B.1	1.5
4537735	2A.1	45.7			1139247	2B.2	44.5			1090319	2B.1	1.5
1120765	2A.1	46.6			1218890	2B.2	47.1			1042851	2B.1	1.5
4405888	2A.1	46.6			3385010	2B.2	48.4			1041389	2B.1	1.5
4410791	2A.1	46.6			3952031	2B.2	48.8			1750914	2B.1	3.1
978751	2A.1	46.6			1255367	2B.2	48.9			1402715	2B.1	3.1
1235780	2A.1	46.6			1217404	2B.2	48.9			1239467	2B.1	3.1
3950218	2A.1	46.6			1079583	2B.2	48.9			1160632	2B.1	3.1
4009836	2A.1	46.6			1105056	2B.2	52.7			1159534	2B.1	3.1
1048259	2A.1	50.7			1117314	2B.2	52.7			1111830	2B.1	3.1
1260566	2A.1	50.7			1105851	2B.2	54			1092746	2B.1	3.1
4410187	2A.1	53.3			1228167	2B.2	54			999961	2B.1	5.2
1101448	2A.1	53.9			4404732	2B.2	54			982129	2B.1	5.2
1095899	2A.1	57.5			4408087	2B.2	54			5011470	2B.1	5.2
3934828	2A.1	60.9			1078289	2B.2	56.3			4411430	2B.1	5.2
1108041	2A.1	61.4			1103405	2B.2	56.3			4009504	2B.1	5.2
3944862	2A.1	61.4			4394505	2B.2	56.3			3959617	2B.1	5.2
1722493	2A.1	61.9			1109452	2B.2	56.3			3958758	2B.1	5.2
1095485	2A.1	79.9			2257187	2B.2	56.3			3955178	2B.1	5.2
2288824	2A.1	80			1214402	2B.2	56.3			3949806	2B.1	5.2
2361439	2A.1	80			2277182	2B.2	56.3			3945695	2B.1	5.2
1233475	2A.1	80			4394197	2B.2	56.3			3945072	2B.1	5.2
4404745	2A.1	80			3570050	2B.2	59.5			3944857	2B.1	5.2
4406785	2A.1	80			3948807	2B.2	60.1			3942900	2B.1	5.2
4411580	2A.1	80			4407551	2B.2	61.1			3026194	2B.1	5.2
1235061	2A.1	80			1228616	2B.2	62			3024187	2B.1	5.2
4404340	2A.1	80			4544109	2B.2	62.4			3023322	2B.1	5.2
4409099	2A.1	80			2281484	2B.2	63.3			2351223	2B.1	5.2
5011324	2A.1	84.6			4397605	2B.2	63.3			2324269	2B.1	5.2
1038216	2A.1	84.9			4911056	2B.2	63.3			1769196	2B.1	5.2
3941740	2A.1	84.9			2254956	2B.2	63.3			1720294	2B.1	5.2
1062330	2A.1	84.9			1092299	2B.2	63.3			1671562	2B.1	5.2
1210476	2A.1	84.9			1694678	2B.2	63.3			1309210	2B.1	5.2
4538126	2A.1	84.9			2277671	2B.2	63.3			1238155	2B.1	5.2
4542687	2A.1	84.9			1305065	2B.2	63.3			1208731	2B.1	5.2
4540014	2A.1	84.9			3935904	2B.2	63.3			1116627	2B.1	5.2
1128230	2A.1	84.9			3951208	2B.2	63.3			1113491	2B.1	5.2
4540971	2A.1	84.9			3022409	2B.2	64.9			1108688	2B.1	5.2
1127525	2A.1	85.1			997515	2B.2	64.9			1105185	2B.1	5.2
5011520	2A.1	85.1			2323819	2B.2	64.9			1090216	2B.1	5.2
4396172	2A.1	85.4			4395575	2B.2	64.9			1072035	2B.1	5.2
983856	2A.1	85.4			3533593	2B.2	64.9			1066619	2B.1	5.2
4004886	2A.1	85.4			4440341	2B.2	64.9			1055657	2B.1	5.2
2259314	2A.1	85.4			988593	2B.2	64.9			1020393	2B.1	5.2
4538994	2A.1	85.4			1261502	2B.2	64.9			988615	2B.1	20.5
3953255	2A.1	88.3			3942410	2B.2	64.9			4537843	2B.1	20.5
1003140	2A.1	92.3			3952549	2B.2	64.9			4411465	2B.1	20.5
4005092	2A.1	92.6			4008153	2B.2	66.9			4410490	2B.1	20.5
1105779	2A.1	99.5			1111795	2B.2	67.2			4408087	2B.1	20.5
1270725	2A.1	99.5			1002343	2B.2	68.5			4407343	2B.1	20.5
1333613	2A.1	99.5			3949055	2B.2	68.5			4404732	2B.1	20.5
4003100	2A.1	99.5			981729	2B.2	68.5			4396442	2B.1	20.5
1025010	2A.1	99.5			1094738	2B.2	68.5			4395724	2B.1	20.5
1067505	2A.1	103.8			1109081	2B.2	68.5			4395575	2B.1	20.5
4538947	2A.1	104.2			2275513	2B.2	68.5			4394197	2B.1	20.5
1228155	2A.1	104.2			3941019	2B.2	68.5			4009572	2B.1	20.5
1386368	2A.1	106.5			3947645	2B.2	68.5			4008073	2B.1	20.5
1720270	2A.1	106.5			3960134	2B.2	68.5			4003341	2B.1	20.5
4405427	2A.1	106.5			4409482	2B.2	68.5			4003340	2B.1	20.5
1248088	2A.1	106.5			3947711	2B.2	68.5			3960102	2B.1	20.5
3574034	2A.1	106.5			4008227	2B.2	69.9			3958858	2B.1	20.5
981348	2A.1	106.5			1223120	2B.2	70.2			3955501	2B.1	20.5
1020234	2A.1	106.5			4409150	2B.2	70.2			3952031	2B.1	20.5
4405644	2A.1	106.5			1112893	2B.2	70.2			3938131	2B.1	20.5
5011655	2A.1	109.3			3945519	2B.2	70.2			3385010	2B.1	20.5
980399	2A.1	111.1			1045412	2B.2	70.2			3034484	2B.1	20.5
4405832	2A.1	111.1			1025310	2B.2	72.5			3034139	2B.1	20.5
1021498	2A.1	111.2			3534199	2B.2	72.5			3022409	2B.1	20.5
3026839	2A.1	111.2			979147	2B.2	72.5			3021488	2B.1	20.5
1062580	2A.1	111.2			1103962	2B.2	72.5			2304229	2B.1	20.5
1108232	2A.1	111.2			1717025	2B.2	72.5			1695467	2B.1	20.5
1269795	2A.1	111.2			5011569	2B.2	72.5			1299423	2B.1	20.5
1312184	2A.1	111.2			1114669	2B.2	72.5			1255467	2B.1	20.5
2247471	2A.1	111.2			1281948	2B.2	72.5			1255367	2B.1	20.5
1109088	2A.1	111.2			3385030	2B.2	72.5			1229529	2B.1	20.5
1125899	2A.1	111.2			4005752	2B.2	72.5			1218890	2B.1	20.5
1101796	2A.1	112.2			1115571	2B.2	72.5			1217404	2B.1	20.5
3533107	2A.1	124			4411572	2B.2	72.5			1214402	2B.1	20.5
1767297	2A.1	124.8			2276747	2B.2	72.5			1165797	2B.1	20.5
1770259	2A.1	124.8			4405493	2B.2	72.5			1139247	2B.1	20.5
1113424	2A.1	124.8			1226526	2B.2	74.6			1120507	2B.1	20.5
1126951	2A.1	124.8			5011251	2B.2	74.6			1105851	2B.1	20.5
1284085	2A.1	124.8			5011672	2B.2	74.6			1081417	2B.1	20.5
1371026	2A.1	124.8			5011715	2B.2	74.6			1079583	2B.1	20.5
1375698	2A.1	124.8			2289269	2B.2	74.6			1075150	2B.1	20.5
1697649	2A.1	124.8			4406249	2B.2	74.6			1065101	2B.1	20.5
1697756	2A.1	124.8			1110856	2B.2	74.6			1058385	2B.1	20.5
1699756	2A.1	124.8			1105174	2B.2	74.6			1020900	2B.1	20.5
1700172	2A.1	124.8			4397690	2B.2	74.6			1019046	2B.1	20.5
1700215	2A.1	124.8			2288853	2B.2	75.1			988593	2B.1	21.5
1770954	2A.1	124.8			1260099	2B.2	75.6			997515	2B.1	22.1
1771263	2A.1	124.8			1264536	2B.2	75.6			4410120	2B.1	22.1
1697562	2A.1	124.8			3955569	2B.2	75.6			4394505	2B.1	22.1
2305760	2A.1	124.8			4406273	2B.2	75.6			3955135	2B.1	22.1
4004306	2A.1	124.8			4407588	2B.2	75.6			3941491	2B.1	22.1
4405489	2A.1	124.8			4408335	2B.2	75.6			3026658	2B.1	22.1
4538649	2A.1	124.8			4394516	2B.2	75.6			3022340	2B.1	22.1
5011391	2A.1	124.8			1108695	2B.2	75.6			2257187	2B.1	22.1
2342073	2A.1	124.8			4395148	2B.2	75.6			1382798	2B.1	22.1
1697311	2A.1	124.8			4410897	2B.2	75.6			1103405	2B.1	22.1
2306454	2A.1	124.8			3950644	2B.2	75.6			1078289	2B.1	22.1
4003273	2A.1	124.8			3935083	2B.2	75.6			1074340	2B.1	22.1
4009091	2A.1	124.8			1115688	2B.2	75.6			1039896	2B.1	22.1
4408735	2A.1	124.8			997060	2B.2	75.6			3948807	2B.1	27.2
4396284	2A.1	124.8			1351240	2B.2	77.2			2277671	2B.1	27.2
983240	2A.1	124.8			1017604	2B.2	78.7			1109081	2B.1	27.2
1095639	2A.1	124.8			3934237	2B.2	78.7			981729	2B.1	27.4
1165987	2A.1	124.8			1234254	2B.2	78.7			4409482	2B.1	27.4
1249484	2A.1	124.8			1095613	2B.2	78.7			4008227	2B.1	27.4
1387550	2A.1	124.8			1100710	2B.2	78.7			3949055	2B.1	27.4
3953934	2A.1	124.8			2289829	2B.2	78.7			3947711	2B.1	27.4
4003685	2A.1	124.8			3942054	2B.2	78.7			3947645	2B.1	27.4
4008137	2A.1	124.8			3943567	2B.2	78.7			3941019	2B.1	27.4
4008588	2A.1	124.8			3960960	2B.2	78.7			3570050	2B.1	27.4
4009990	2A.1	124.8			4440319	2B.2	78.7			2275513	2B.1	27.4
4537088	2A.1	124.8			5011071	2B.2	78.7			1281556	2B.1	27.4
4538670	2A.1	124.8			990030	2B.2	78.7			1094738	2B.1	27.4
4910742	2A.1	124.8			1244977	2B.2	78.7			5011569	2B.1	29.6
4992142	2A.1	124.8			2326037	2B.2	78.7			4395148	2B.1	29.6
1769842	2A.1	124.8			4439524	2B.2	78.7			4394516	2B.1	29.6
4537458	2A.1	124.8			1121749	2B.2	78.7			4009008	2B.1	29.6
1718277	2A.1	124.8			1252801	2B.2	78.7			4005752	2B.1	29.6
1076645	2A.1	124.8			3533964	2B.2	78.7			4003626	2B.1	29.6
4404505	2A.1	124.8			4407335	2B.2	78.7			3534199	2B.1	29.6
1698827	2A.1	125			1096672	2B.2	78.7			2326037	2B.1	29.6
1697673	2A.1	125.7			1106989	2B.2	78.7			1717025	2B.1	29.6
1770426	2A.1	125.9			1125902	2B.2	78.7			1264536	2B.1	29.6
4008204	2A.1	125.9			991720	2B.2	78.7			1115688	2B.1	29.6
4404596	2A.1	125.9			1237800	2B.2	78.7			1115571	2B.1	29.6
5011334	2A.1	125.9			3934562	2B.2	78.7			1103962	2B.1	29.6
1241825	2A.1	125.9			3943117	2B.2	78.7			1025310	2B.1	29.6
1688119	2A.1	125.9			4329698	2B.2	78.7			4412052	2B.1	30.6
1248357	2A.1	125.9			1007329	2B.2	78.7			4408179	2B.1	30.6
4407118	2A.1	125.9			2341887	2B.2	79.7			4405249	2B.1	30.6
1764280	2A.1	127.1			1051290	2B.2	79.7			4405125	2B.1	30.6
4410686	2A.1	127.4			1086078	2B.2	79.7			4404757	2B.1	30.6
5010954	2A.1	127.4			1094999	2B.2	79.7			4009480	2B.1	30.6
1074331	2A.1	127.4			1123715	2B.2	79.7			4004990	2B.1	30.6
4541547	2A.1	127.4			1126090	2B.2	79.7			3959608	2B.1	30.6
4009816	2A.1	127.4			1248952	2B.2	79.7			2277914	2B.1	30.6
4406046	2A.1	127.4			3938783	2B.2	79.7			1266912	2B.1	30.6
4009454	2A.1	127.4			1066611	2B.2	79.7			1239537	2B.1	30.6
4537266	2A.1	127.4			3533677	2B.2	79.7			1154688	2B.1	30.6
1699341	2A.1	127.4			3960331	2B.2	79.7			1111885	2B.1	30.6
1767431	2A.1	127.4			1235972	2B.2	80.3			1095825	2B.1	30.6
1143471	2A.1	129.2			4544290	2B.2	80.3			991720	2B.1	33.8
1399687	2A.1	129.2			1017934	2B.2	80.3			987712	2B.1	33.8
3936220	2A.1	129.2			3949698	2B.2	80.3			5011071	2B.1	33.8
4411202	2A.1	129.2			3941474	2B.2	80.3			4543064	2B.1	33.8
4008417	2A.1	129.2			3954329	2B.2	80.3			4538517	2B.1	33.8
1089172	2A.1	129.2			1279471	2B.2	80.8			4439524	2B.1	33.8
1230135	2A.1	129.7			1186401	2B.2	80.8			3960960	2B.1	33.8
3021346	2A.1	130.2			1219482	2B.2	80.8			3960331	2B.1	33.8
1167338	2A.1	131.7			3025298	2B.2	80.8			3951208	2B.1	33.8
1119676	2A.1	133			4538517	2B.2	80.8			3943567	2B.1	33.8
1121908	2A.1	133			3028222	2B.2	82.9			3943117	2B.1	33.8
3384931	2A.1	133			1096270	2B.2	82.9			3942054	2B.1	33.8
3936275	2A.1	133			1113718	2B.2	82.9			3935904	2B.1	33.8
4411812	2A.1	133			1257417	2B.2	82.9			3064802	2B.1	33.8
1077375	2A.1	133			3938344	2B.2	82.9			3025298	2B.1	33.8
1122045	2A.1	133			3938784	2B.2	82.9			2372299	2B.1	33.8
1126622	2A.1	133			3944121	2B.2	82.9			2289829	2B.1	33.8
1164312	2A.1	133			3948342	2B.2	82.9			2254956	2B.1	33.8
1248360	2A.1	133			4396088	2B.2	82.9			1351240	2B.1	33.8
1399989	2A.1	133			4538155	2B.2	82.9			1279471	2B.1	33.8
1401814	2A.1	133			4539316	2B.2	82.9			1252801	2B.1	33.8
1862406	2A.1	133			4541557	2B.2	82.9			1244977	2B.1	33.8
3944429	2A.1	133			1218500	2B.2	82.9			1219482	2B.1	33.8
3946886	2A.1	133			4539260	2B.2	82.9			1125902	2B.1	33.8
3952587	2A.1	133			2280580	2B.2	82.9			1123715	2B.1	33.8
4405168	2A.1	133			1050655	2B.2	83.9			1106989	2B.1	33.8
4405873	2A.1	133			1079882	2B.2	83.9			1100710	2B.1	33.8
4410978	2A.1	133			1121233	2B.2	83.9			1096672	2B.1	33.8
4540855	2A.1	133			1196547	2B.2	83.9			1095613	2B.1	33.8
1081630	2A.1	133			3942126	2B.2	83.9			1091031	2B.1	33.8
1087992	2A.1	133			4395913	2B.2	83.9			1017604	2B.1	33.8
1092060	2A.1	133			3948611	2B.2	83.9			1007329	2B.1	33.8
1101976	2A.1	133			3951034	2B.2	83.9			3028222	2B.1	41.6
1112129	2A.1	133			3955366	2B.2	83.9			1201758	2B.1	42
1140969	2A.1	133			3947878	2B.2	84			1094400	2B.1	42
1234618	2A.1	133			3958984	2B.2	84			1011382	2B.1	42
1236715	2A.1	133			4395867	2B.2	85.5			1008703	2B.1	42
3025579	2A.1	133			4439693	2B.2	85.9			4536182	2B.1	51.2
3026454	2A.1	133			1011382	2B.2	88.7			4411661	2B.1	51.2
3951926	2A.1	133			1093954	2B.2	89.5			4409810	2B.1	51.2
4407860	2A.1	133			1094400	2B.2	89.5			4405389	2B.1	51.2
4410279	2A.1	133			2275976	2B.2	89.5			4405110	2B.1	51.2
4411469	2A.1	133			3222197	2B.2	89.5			4398272	2B.1	51.2
4537218	2A.1	133			1071795	2B.2	90.3			4397831	2B.1	51.2
4005851	2A.1	133			1025122	2B.2	91.9			4396260	2B.1	51.2
1724889	2A.1	133			4407890	2B.2	93.1			4008713	2B.1	51.2
1697546	2A.1	133			4409869	2B.2	93.1			4008583	2B.1	51.2
1074783	2A.1	133.9			1410860	2B.2	93.1			4007934	2B.1	51.2
1094501	2A.1	133.9			3943445	2B.2	93.1			3950891	2B.1	51.2
1122409	2A.1	133.9			1410058	2B.2	94.2			2353067	2B.1	51.2
1216295	2A.1	133.9			1179068	2B.2	94.9			2322023	2B.1	51.2
3940885	2A.1	133.9			1228364	2B.2	94.9			2276810	2B.1	51.2
3948100	2A.1	133.9			3532857	2B.2	94.9			1724404	2B.1	51.2
3953264	2A.1	133.9			3948670	2B.2	94.9			1712720	2B.1	51.2
3946826	2A.1	133.9			4410407	2B.2	94.9			1402785	2B.1	51.2
1086941	2A.1	133.9			1863009	2B.2	95.5			1382995	2B.1	51.2
1207352	2A.1	133.9			979012	2B.2	97.9			1235223	2B.1	51.2
1275314	2A.1	133.9			3948645	2B.2	99.7			1162334	2B.1	51.2
1292902	2A.1	133.9			3947226	2B.2	100.7			1139873	2B.1	51.2
1399782	2A.1	133.9			3020922	2B.2	100.7			1104947	2B.1	51.2
2294700	2A.1	133.9			3022564	2B.2	100.7			1084043	2B.1	51.2
2335738	2A.1	134.4			1060493	2B.2	100.8			4542309	2B.1	51.7
1671059	2A.1	134.4			992116	2B.2	100.8			4540722	2B.1	51.7
1208433	2A.1	134.4			1125580	2B.2	100.8			4539880	2B.1	51.7
4406798	2A.1	134.4			3024295	2B.2	100.8			4406575	2B.1	51.7
1223155	2A.1	134.4			1211520	2B.2	100.8			3959769	2B.1	51.7
1865014	2A.1	135.4			3533613	2B.2	100.8			2323867	2B.1	51.7
1021679	2A.1	136.7			4395705	2B.2	100.8			1200553	2B.1	51.7
4535804	2A.1	149.9			4406229	2B.2	100.8			5010816	2B.1	52.2
4539799	2A.1	150.4			4409984	2B.2	100.8			4539444	2B.1	52.2
4541525	2A.1	150.4			3936167	2B.2	103.8			4404870	2B.1	52.2
980498	2A.1	153.5			1054964	2B.2	103.8			4398031	2B.1	52.2
3950937	2A.1	153.5			1106478	2B.2	103.8			4394619	2B.1	52.2
1076002	2A.1	153.5			1107117	2B.2	103.8			3028611	2B.1	52.2
1099938	2A.1	153.5			1110224	2B.2	103.8			2322528	2B.1	52.2
2289376	2A.1	153.5			1137797	2B.2	104.4			2258610	2B.1	52.2
4397553	2A.1	153.5			2278814	2B.2	104.4			1687674	2B.1	52.2
4439651	2A.1	153.5			3384680	2B.2	106			1210679	2B.1	52.2
4537596	2A.1	153.7			3939460	2B.2	106			1128288	2B.1	52.2
4541134	2A.1	153.7			1139873	2B.2	108.8			1120930	2B.1	52.2
1203032	2A.1	153.7			1222924	2B.2	109			1021010	2B.1	52.2
3939520	2A.1	153.7			4409597	2B.2	109			991226	2B.1	52.7
4538072	2A.1	153.7			1160180	2B.2	110.5			992800	2B.1	53.2
994761	2A.1	153.9			3954123	2B.2	110.5			3940148	2B.1	53.2
4005254	2A.1	153.9			1093719	2B.2	110.5			1059326	2B.1	53.2
1107699	2A.1	153.9			1162334	2B.2	110.5			1055060	2B.1	53.2
4536629	2A.1	158.4			1200553	2B.2	110.5			4409749	2B.1	54.2
4411884	2A.1	158.4			1712720	2B.2	110.5			4408591	2B.1	54.2
3936367	2A.1	158.4			4404870	2B.2	110.5			4408447	2B.1	54.2
1204880	2A.1	158.4			4405110	2B.2	110.5			4004858	2B.1	54.2
1240415	2A.1	158.4			4411661	2B.2	110.5			4002818	2B.1	54.2
1370372	2A.1	158.4			1119834	2B.2	111.4			3960947	2B.1	54.2
1725676	2A.1	158.4			1237448	2B.2	112.2			3938326	2B.1	54.2
4406850	2A.1	158.4			1382995	2B.2	112.6			2276410	2B.1	54.2
4409213	2A.1	158.4			4398272	2B.2	112.6			1237448	2B.1	54.2
4411568	2A.1	158.4			1128119	2B.2	114.2			1235342	2B.1	54.2
1295088	2A.1	158.4			4004281	2B.2	114.2			1127840	2B.1	54.2
1714591	2A.1	158.4			3938326	2B.2	114.2			1122259	2B.1	54.2
1021818	2A.1	158.8			1107630	2B.2	114.2			1117932	2B.1	54.2
4009981	2A.2	0			2280546	2B.2	114.2			1087502	2B.1	54.2
1105720	2A.2	0.1			2323867	2B.2	116.7			4410275	2B.1	59.2
3958772	2A.2	1			1128288	2B.2	118.3			4409847	2B.1	59.2
3939147	2A.2	1			3028611	2B.2	118.3			4406812	2B.1	59.2
3953871	2A.2	1			1120930	2B.2	118.3			4406445	2B.1	59.2
1208492	2A.2	1			1687674	2B.2	118.3			4009828	2B.1	59.2
3946519	2A.2	1			4539444	2B.2	118.3			4005694	2B.1	59.2
992894	2A.2	1			1210679	2B.2	118.3			3953100	2B.1	59.2
1282141	2A.2	1			4539880	2B.2	118.3			3940459	2B.1	59.2
4404283	2A.2	1			4540722	2B.2	118.3			1287423	2B.1	59.2
4407969	2A.2	1			4542309	2B.2	118.3			1232931	2B.1	59.2
1204252	2A.2	1			5010816	2B.2	118.3			1154003	2B.1	59.2
1284761	2A.2	1			1667865	2B.2	118.3			1090560	2B.1	59.2
1204433	2A.2	1			1021010	2B.2	118.3			4910679	2B.2	0
3533894	2A.2	1			4398031	2B.2	118.3			3937220	2B.2	0
3955058	2A.2	1			2322528	2B.2	119.3			3028812	2B.2	0
1212707	2A.2	1			4394619	2B.2	120.2			1093229	2B.2	0
1721268	2A.2	1			1055060	2B.2	120.9			4909996	2B.2	1.6
2276050	2A.2	1			1122594	2B.2	120.9			4408121	2B.2	1.6
4008480	2A.2	1			2250277	2B.2	120.9			4404509	2B.2	1.6
4009508	2A.2	1			3950635	2B.2	120.9			4003788	2B.2	1.6
4409125	2A.2	1			1112920	2B.2	120.9			3945233	2B.2	1.6
4409344	2A.2	1			3027825	2B.2	120.9			2335830	2B.2	1.6
4410308	2A.2	1			3955157	2B.2	120.9			2277734	2B.2	1.6
4410753	2A.2	1			5011362	2B.2	120.9			1242771	2B.2	1.6
4411679	2A.2	1			991226	2B.2	120.9			1233381	2B.2	1.6
4411700	2A.2	1			1059326	2B.2	120.9			1120855	2B.2	1.6
1094519	2A.2	1			4539485	2B.2	120.9			1096366	2B.2	1.6
2266625	2A.2	1			3064801	2B.2	120.9			1082310	2B.2	1.6
3942338	2A.2	1.5			3027997	2B.2	121.4			993323	2B.2	2.9
3948223	2A.2	1.9			2257731	2B.2	121.4			984900	2B.2	2.9
4004074	2A.2	6.3			3934389	2B.2	121.4			983274	2B.2	2.9
1055288	2A.2	6.3			1125375	2B.2	121.4			5011691	2B.2	2.9
1094537	2A.2	6.3			1072874	2B.2	121.4			4543378	2B.2	2.9
1104148	2A.2	6.3			4404409	2B.2	121.4			4540478	2B.2	2.9
1270576	2A.2	6.3			1106599	2B.2	121.4			4538251	2B.2	2.9
4002937	2A.2	6.3			3940148	2B.2	121.4			4538014	2B.2	2.9
994685	2A.2	7			992800	2B.2	122.5			4404489	2B.2	2.9
1101086	2A.2	7.5			4394976	2B.2	124.5			4008894	2B.2	2.9
3934363	2A.2	7.5			979870	2B.2	124.5			3961374	2B.2	2.9
3938563	2A.2	7.5			983780	2B.2	124.5			3959813	2B.2	2.9
4008499	2A.2	7.5			1120219	2B.2	124.5			3954101	2B.2	2.9
4405046	2A.2	7.5			1152304	2B.2	124.5			3027232	2B.2	2.9
4407187	2A.2	7.5			1200692	2B.2	124.5			3025593	2B.2	2.9
4405444	2A.2	7.5			1044004	2B.2	124.5			3025526	2B.2	2.9
4411888	2A.2	7.5			2332102	2B.2	124.5			3023554	2B.2	2.9
4411757	2A.2	7.5			2290287	2B.2	124.5			2334136	2B.2	2.9
3024834	2A.2	7.5			1220379	2B.2	126.6			1345227	2B.2	2.9
5010978	2A.2	7.5			3385423	2B.2	126.6			1283802	2B.2	2.9
3033903	2A.2	8.7			4541093	2B.2	126.6			1279536	2B.2	2.9
3955564	2A.2	10.3			1237618	2B.2	127			1279297	2B.2	2.9
1271169	2A.2	11.2			2305974	2B.2	127			1216774	2B.2	2.9
1672855	2A.2	11.2			1096179	2B.2	128.2			1211526	2B.2	2.9
4542861	2A.2	11.6			4537474	2B.2	131.3			1150677	2B.2	2.9
3064546	2A.3	0			2278286	2B.2	132.6			1073769	2B.2	2.9
1052066	2A.3	0			1215475	2B.2	135.7			1069033	2B.2	2.9
1059068	2A.3	0			1397711	2B.2	135.7			1056979	2B.2	2.9
1060943	2A.3	0			1152558	2B.2	135.7			1055094	2B.2	2.9
1066118	2A.3	0			1377936	2B.2	135.7			1036795	2B.2	2.9
1074303	2A.3	0			3953482	2B.2	135.7			991923	2B.2	3.1
1195050	2A.3	0			4411166	2B.2	135.7			990657	2B.2	3.1
1201104	2A.3	0			4404319	2B.2	147.7			979745	2B.2	3.1
1201261	2A.3	0			4411554	2B.2	147.7			5011472	2B.2	3.1
1201542	2A.3	0			4405176	2B.2	147.7			5010968	2B.2	3.1
1202897	2A.3	0			4410856	2B.2	147.7			4543552	2B.2	3.1
1203192	2A.3	0			5011434	2B.2	147.7			4543103	2B.2	3.1
1203615	2A.3	0			1132191	2B.2	149.4			4542444	2B.2	3.1
1204987	2A.3	0			1144361	2B.2	150			4541215	2B.2	3.1
1206966	2A.3	0			986952	2B.2	155.6			4540775	2B.2	3.1
1209389	2A.3	0			4407913	2B.2	159.1			4540602	2B.2	3.1
1209578	2A.3	0			997446	2B.2	159.4			4538982	2B.2	3.1
1215108	2A.3	0			1170459	2B.2	160.1			4538114	2B.2	3.1
1216101	2A.3	0			2243376	2B.2	160.1			4538048	2B.2	3.1
1218134	2A.3	0			1373092	2B.2	160.1			4537704	2B.2	3.1
1218562	2A.3	0			2277398	2B.2	164.8			4411528	2B.2	3.1
1219162	2A.3	0			1201387	2B.2	166.2			4410631	2B.2	3.1
1219261	2A.3	0			1164782	2B.2	167.2			4406670	2B.2	3.1
1261743	2A.3	0			4003730	2B.2	167.2			4405204	2B.2	3.1
1270455	2A.3	0			1279465	2B.2	168.5			4394897	2B.2	3.1
1282045	2A.3	0			1082653	2B.2	173.9			4394426	2B.2	3.1
1298931	2A.3	0			1119067	2B.2	177.7			3961100	2B.2	3.1
2279498	2A.3	0			1114138	2B.2	177.7			3958524	2B.2	3.1
2295010	2A.3	0			1091088	2B.2	177.9			3954226	2B.2	3.1
2325262	2A.3	0			4008738	2B.2	177.9			3947948	2B.2	3.1
2331356	2A.3	0			1101447	2B.2	179.6			3031916	2B.2	3.1
2358052	2A.3	0			1111519	2B.2	179.6			3028225	2B.2	3.1
3026706	2A.3	0			1232981	2B.2	179.6			2324412	2B.2	3.1
3936593	2A.3	0			1241626	2B.2	179.6			2322433	2B.2	3.1
3946544	2A.3	0			4410082	2B.2	179.6			2279523	2B.2	3.1
3952424	2A.3	0			4003364	2B.2	179.6			1228066	2B.2	3.1
3958623	2A.3	0			4404493	2B.2	179.6			1128045	2B.2	3.1
4397598	2A.3	0			1020329	2B.2	180.2			1116678	2B.2	3.1
2294527	2A.3	0			4408990	2B.2	181.1			1110823	2B.2	3.1
4405908	2A.3	0			3533935	2B.2	181.7			1108167	2B.2	3.1
4407014	2A.3	0			1218053	2B.2	181.7			1101239	2B.2	3.1
4410718	2A.3	0			3958573	2B.2	181.7			1095651	2B.2	3.1
4398078	2A.3	0			4407753	2B.2	184.3			1076087	2B.2	3.1
4405872	2A.3	0			4409765	2B.2	184.3			1055440	2B.2	3.1
4406761	2A.3	0			4410706	2B.2	184.3			4541914	2B.2	6.5
4410605	2A.3	0			1125052	2B.2	185.8			4409196	2B.2	6.5
4407631	2A.3	0			1128195	2B.2	185.8			4405027	2B.2	6.5
4410193	2A.3	0			1665948	2B.2	185.8			4008050	2B.2	6.5
4408385	2A.3	0			4393996	2B.2	185.8			3384728	2B.2	6.5
4411225	2A.3	0			4409800	2B.2	185.8			3020452	2B.2	6.5
4411024	2A.3	0			4407009	2B.2	189.4			1254190	2B.2	6.5
4405786	2A.3	0			1004883	2B.2	190.1			1222094	2B.2	6.5
4407652	2A.3	0			4411154	2B.2	190.1			1131740	2B.2	6.5
4411711	2A.3	0			4408001	2B.2	190.1			1128740	2B.2	6.5
4538852	2A.3	0			4008152	2B.2	190.4			3955374	2B.2	13.3
4540819	2A.3	0			1234569	2B.2	191.2			3953853	2B.2	13.3
5011495	2A.3	0			1102364	2B.2	192			1408169	2B.2	13.3
1232955	2A.3	0			3938883	2B.2	192.2			1271679	2B.2	13.3
1236764	2A.3	0			4404160	2B.2	192.2			1241837	2B.2	13.3
4535891	2A.3	0			1073178	2B.2	193.8			5011552	2B.2	13.8
1125678	2A.3	0			3950864	2B.2	193.8			4411235	2B.2	13.8
1153599	2A.3	0			5011081	2B.2	193.8			4405879	2B.2	13.8
1255305	2A.3	0			5011410	2B.2	193.8			4396505	2B.2	13.8
3945415	2A.3	0			4539842	2B.2	193.8			4009802	2B.2	13.8
4406823	2A.3	0			1238926	2B.2	193.8			3956613	2B.2	13.8
4407060	2A.3	0			5011100	2B.2	193.8			3956384	2B.2	13.8
1058958	2A.3	0.3			1265125	2B.2	193.8			3944820	2B.2	13.8
1667148	2A.3	0.3			4009531	2B.2	193.8			3033178	2B.2	13.8
1084332	2A.3	0.6			4540802	2B.2	193.8			3027915	2B.2	13.8
1154948	2A.3	0.6			5011106	2B.2	193.8			1277820	2B.2	13.8
1401542	2A.3	0.6			3939304	2B.2	195.4			1121616	2B.2	13.8
3533615	2A.3	0.6			3942777	2B.2	195.4			1093683	2B.2	13.8
1022729	2A.3	1.5			4405600	2B.2	195.4			5011454	2B.2	14.3
1089407	2A.3	1.6			994553	2B.2	197.4			4542107	2B.2	14.3
1061560	2A.3	4.4			1127835	2B.2	197.4			4535740	2B.2	14.3
3946769	2A.3	5.6			1049475	2B.2	197.9			4411474	2B.2	14.3
982109	2A.3	6			3959279	2B.2	197.9			4410144	2B.2	14.3
1688009	2A.3	6.7			4408275	2B.2	197.9			4409697	2B.2	14.3
1137874	2A.3	7.4			987447	2B.2	197.9			4407153	2B.2	14.3
3942275	2A.3	8.1			1020809	2B.2	197.9			4407133	2B.2	14.3
3944489	2A.3	8.1			1109219	2B.2	197.9			4406184	2B.2	14.3
2253931	2A.3	8.1			1118168	2B.2	197.9			4404579	2B.2	14.3
2267244	2A.3	10.6			1159896	2B.2	197.9			4398023	2B.2	14.3
1092017	2A.3	10.6			3026509	2B.2	197.9			4009868	2B.2	14.3
1236804	2A.3	10.6			3941004	2B.2	197.9			3956975	2B.2	14.3
4397734	2A.3	10.6			3957019	2B.2	197.9			3956888	2B.2	14.3
4408408	2A.3	10.6			3961055	2B.2	197.9			3939941	2B.2	14.3
1089147	2A.3	11			4405251	2B.2	197.9			3936736	2B.2	14.3
1248295	2A.3	11			4911205	2B.2	197.9			3034591	2B.2	14.3
3953348	2A.3	11			1254090	2B.2	198.4			2334655	2B.2	14.3
4396059	2A.3	11			3020891	2B.2	198.4			2255414	2B.2	14.3
4540685	2A.3	11			1244257	2B.2	198.4			1767101	2B.2	14.3
3936787	2A.3	11			2253639	2B.2	199			1240146	2B.2	14.3
3942859	2A.3	11			4405343	2B.2	199.2			1233181	2B.2	14.3
3943512	2A.3	11			1265689	2B.2	199.2			1112323	2B.2	14.3
2300181	2A.3	11.4			1410833	2B.2	199.2			1111748	2B.2	14.3
1372271	2A.3	11.9			1253516	2B.2	199.5			1018210	2B.2	14.3
1034871	2A.3	12.1			5010981	2B.2	199.8			1052960	2B.2	14.9
1114774	2A.3	12.1			1136419	2B.2	199.8			5011610	2B.2	17
1084821	2A.3	12.1			4539943	2B.2	199.8			4541415	2B.2	17
1086875	2A.3	12.1			3957317	2B.2	199.8			4539773	2B.2	17
1123560	2A.3	12.1			1109600	2B.2	200.2			4539479	2B.2	17
1126566	2A.3	12.1			1096604	2B.2	204.3			4261938	2B.2	17
1233176	2A.3	12.1			4408310	2B.2	205.1			4017517	2B.2	17
2288818	2A.3	12.1			1106715	2B.2	205.3			3950086	2B.2	17
1133294	2A.3	12.1			1114700	2B.2	205.3			2322325	2B.2	17
1372394	2A.3	12.1			3025969	2B.2	205.3			1764245	2B.2	17
3945082	2A.3	12.1			4408765	2B.2	205.3			1198924	2B.2	17
1104136	2A.3	12.1			2276659	2B.2	205.3			1128556	2B.2	17
1723160	2A.3	12.1			3943703	2B.2	205.3			1081658	2B.2	17
3025309	2A.3	12.1			1091794	2B.2	206			1078742	2B.2	17
3957649	2A.3	12.1			1107369	2B.2	206			1022058	2B.2	17
3948480	2A.3	12.1			1226508	2B.2	206			4439881	2B.2	23.8
1097996	2A.3	12.1			4003914	2B.2	206			1127230	2B.2	23.8
1110845	2A.3	12.1			1091634	2B.2	206			1106950	2B.2	23.8
1125402	2A.3	12.1			1097415	2B.2	206			1090222	2B.2	23.8
1700132	2A.3	12.1			4003984	2B.2	206			4537259	2B.2	28.7
3940086	2A.3	12.1			1733183	2B.2	206.5			4537228	2B.2	28.7
1112124	2A.3	12.1			1724421	2B.2	206.5			4536290	2B.2	28.7
1125260	2A.3	12.1			3947115	2B.2	206.5			4535691	2B.2	28.7
3385000	2A.3	12.1			4008045	2B.2	206.5			4009673	2B.2	28.7
4404868	2A.3	12.1			3958748	2B.2	206.5			4008776	2B.2	28.7
4412085	2A.3	12.1			4409994	2B.2	206.5			4008396	2B.2	28.7
4409026	2A.3	12.1			3953260	2B.2	207			4006173	2B.2	28.7
1125988	2A.3	12.1			2288862	2B.2	207			4003252	2B.2	28.7
1129919	2A.3	12.1			4004768	2B.2	207			1256280	2B.2	28.7
3023690	2A.3	12.1			4008610	2B.2	207			1254480	2B.2	28.7
3934158	2A.3	12.1			4408261	2B.2	207			1251347	2B.2	28.7
3948214	2A.3	12.1			4404928	2B.2	207			1249557	2B.2	28.7
1081634	2A.3	12.6			1865123	2B.2	207.5			1125555	2B.2	28.7
3022805	2A.3	13.4			3952055	2B.2	207.5			1120696	2B.2	28.7
3026936	2A.3	13.4			3533801	2B.2	207.5			1109250	2B.2	28.7
4537831	2A.3	13.4			4407469	2B.2	207.5			4008807	2B.2	29.3
4543746	2A.3	13.4			4408019	2B.2	207.5			3960852	2B.2	29.3
3953428	2A.3	14			4410463	2B.2	207.5			3946733	2B.2	29.3
1292942	2A.3	17.4			4410101	2B.2	209			2275663	2B.2	29.3
3570145	2A.3	20.7			4407286	2B.2	212			1669464	2B.2	29.3
4404695	2A.3	21.8			1716898	2B.2	214.4			1666014	2B.2	29.3
977167	2A.3	22			1671729	2B.2	215.3			1228254	2B.2	29.3
995632	2A.3	22			4005303	2B.2	215.3			1107568	2B.2	29.3
1049781	2A.3	22			4408953	2B.2	216.1			1062948	2B.2	29.3
1075839	2A.3	22			1061869	2B.2	217.2			3064932	2B.2	31.8
1095788	2A.3	22			1205867	2B.2	217.2			4410979	2B.2	53.5
1140865	2A.3	22			981048	2B.2	217.8			4409365	2B.2	53.5
1179134	2A.3	22			1104836	2B.2	217.8			4408969	2B.2	53.5
1225787	2A.3	22			3954081	2B.2	218.5			3960817	2B.2	53.5
1239069	2A.3	22			1114401	2B.2	219.3			3955789	2B.2	53.5
2255234	2A.3	22			2275308	2B.2	219.3			3533008	2B.2	53.5
2289371	2A.3	22			1110032	2B.2	221.7			2277247	2B.2	53.5
3936888	2A.3	22			3949134	2B.2	223.9			1270049	2B.2	53.5
4397997	2A.3	22			4406687	2B.2	226.3			1254333	2B.2	53.5
4407554	2A.3	22			4409549	2B.2	226.3			1225162	2B.2	53.5
4410636	2A.3	22			3533560	2B.2	226.3			1103295	2B.2	53.5
4407831	2A.3	22			4404935	2B.2	226.3			1087795	2B.2	53.5
4410139	2A.3	22			1118892	2B.2	226.3			4536756	2B.2	56.2
4439600	2A.3	22			1096985	2B.2	226.6			4408814	2B.2	56.2
4537490	2A.3	22			4536851	2B.3	0			4396623	2B.2	56.2
4439635	2A.3	22			4536026	2B.3	0.9			4009980	2B.2	56.2
5011368	2A.3	22			1228230	2B.3	2.8			2276006	2B.2	56.2
4439491	2A.3	22.5			1262076	2B.3	2.8			1663831	2B.2	56.2
990889	2A.3	22.5			1028377	2B.3	5.6			1265448	2B.2	56.2
993911	2A.3	22.5			3384795	2B.3	5.6			1264379	2B.2	56.2
1089488	2A.3	22.5			3533196	2B.3	5.6			5011504	2B.2	60.5
2279439	2A.3	22.5			4396329	2B.3	5.6			5011389	2B.2	60.5
3023788	2A.3	22.5			4407964	2B.3	5.6			5011337	2B.2	60.5
4262400	2A.3	22.5			4409335	2B.3	5.6			4004581	2B.2	60.5
4395086	2A.3	22.5			4412120	2B.3	5.6			3949895	2B.2	60.5
4397813	2A.3	22.5			1152170	2B.3	5.7			3948928	2B.2	60.5
4407672	2A.3	22.5			1154978	2B.3	6.6			3947737	2B.2	60.5
1128379	2A.3	24.5			1090024	2B.3	6.9			1674964	2B.2	60.5
1049049	2A.3	26.3			1105233	2B.3	6.9			1132227	2B.2	60.5
980598	2A.3	26.3			1231661	2B.3	6.9			1129478	2B.2	60.5
1092208	2A.3	26.3			1254932	2B.3	6.9			1121623	2B.2	60.5
1254892	2A.3	26.3			3954757	2B.3	6.9			3938723	2B.2	60.7
1255417	2A.3	26.3			4411501	2B.3	6.9			1665691	2B.2	60.7
1694820	2A.3	26.3			4539150	2B.3	9.5			1124909	2B.2	60.7
2277514	2A.3	26.3			3026115	2B.3	9.5			5011290	2B.2	62.1
3021759	2A.3	26.3			1148630	2B.3	9.5			5011228	2B.2	62.1
3024004	2A.3	26.3			4003201	2B.3	9.5			4544335	2B.2	62.1
3064365	2A.3	26.3			4410489	2B.3	9.5			4538143	2B.2	62.1
3943068	2A.3	26.3			1262536	2B.3	9.5			4537203	2B.2	62.1
4007922	2A.3	26.3			1102666	2B.3	9.5			4411811	2B.2	62.1
4008340	2A.3	26.3			3533765	2B.3	9.5			4406788	2B.2	62.1
4406417	2A.3	26.3			1232860	2B.3	9.5			4405643	2B.2	62.1
1228295	2A.3	26.3			1263387	2B.3	9.5			4404714	2B.2	62.1
1671910	2A.3	26.3			3020505	2B.3	9.5			4395963	2B.2	62.1
2249782	2A.3	26.3			3959523	2B.3	9.5			4395076	2B.2	62.1
4008129	2A.3	26.3			1266700	2B.3	9.5			4394437	2B.2	62.1
4394213	2A.3	26.3			2280535	2B.3	9.5			4010092	2B.2	62.1
4409149	2A.3	26.3			3027068	2B.3	9.5			4008385	2B.2	62.1
4404990	2A.3	26.3			1266894	2B.3	9.5			3956839	2B.2	62.1
4411450	2A.3	26.3			3940200	2B.3	9.5			3950559	2B.2	62.1
4409979	2A.3	26.3			3945109	2B.3	9.5			3941310	2B.2	62.1
3575692	2A.3	26.3			3952727	2B.3	9.5			3064363	2B.2	62.1
1191980	2A.3	26.3			3958922	2B.3	9.5			3023947	2B.2	62.1
1292178	2A.3	26.3			1235532	2B.3	11.1			3021797	2B.2	62.1
2289258	2A.3	26.3			1065829	2B.3	11.1			2298333	2B.2	62.1
3020876	2A.3	26.3			3027915	2B.3	11.8			2289223	2B.2	62.1
4009695	2A.3	26.3			4398054	2B.3	11.8			2266760	2B.2	62.1
4439774	2A.3	26.3			3951302	2B.3	11.8			2264701	2B.2	62.1
1669262	2A.3	26.3			1236139	2B.3	13.4			1341457	2B.2	62.1
1242078	2A.3	27.7			1089427	2B.3	14.5			1314696	2B.2	62.1
1274183	2A.3	27.7			2299507	2B.3	15.5			1279735	2B.2	62.1
1240700	2A.3	27.7			1131740	2B.3	15.5			1272992	2B.2	62.1
1698961	2A.3	27.7			4409196	2B.3	15.5			1269631	2B.2	62.1
1699135	2A.3	27.7			3021226	2B.3	15.5			1267038	2B.2	62.1
1699711	2A.3	27.7			1222094	2B.3	15.5			1265909	2B.2	62.1
2250110	2A.3	27.7			1254190	2B.3	15.5			1264003	2B.2	62.1
3953686	2A.3	27.7			3020419	2B.3	15.5			1205532	2B.2	62.1
3941441	2A.3	27.7			4406323	2B.3	15.5			1159400	2B.2	62.1
3958627	2A.3	27.7			4541914	2B.3	15.5			1154901	2B.2	62.1
4409864	2A.3	27.7			3940190	2B.3	15.5			1151242	2B.2	62.1
4911243	2A.3	27.7			3958244	2B.3	15.5			1140216	2B.2	62.1
1105160	2A.3	27.7			4405027	2B.3	15.5			1136210	2B.2	62.1
1211950	2A.3	27.7			4537005	2B.3	15.5			1123874	2B.2	62.1
1233041	2A.3	27.7			1061649	2B.3	15.5			1095148	2B.2	62.1
1697710	2A.3	27.7			1403142	2B.3	15.5			1093832	2B.2	62.1
1700273	2A.3	27.7			4540790	2B.3	15.5			1084992	2B.2	62.1
3533784	2A.3	27.7			4542083	2B.3	15.5			1077932	2B.2	62.1
3574942	2A.3	27.7			4396091	2B.3	15.5			1070012	2B.2	62.1
3934213	2A.3	27.7			4407166	2B.3	15.5			4910163	2B.2	63.6
3934919	2A.3	27.7			1204582	2B.3	15.5			4411237	2B.2	63.6
3935890	2A.3	27.7			4909457	2B.3	16.9			4411181	2B.2	63.6
3936516	2A.3	27.7			4009610	2B.3	18.1			4010195	2B.2	63.6
3941519	2A.3	27.7			1026993	2B.3	20.7			4009577	2B.2	63.6
3947560	2A.3	27.7			1089153	2B.3	20.7			3952157	2B.2	63.6
3949672	2A.3	27.7			1018210	2B.3	23.1			3938958	2B.2	63.6
3952272	2A.3	27.7			1052960	2B.3	24.6			3938274	2B.2	63.6
3952599	2A.3	27.7			3020452	2B.3	26			3533900	2B.2	63.6
3957604	2A.3	27.7			1385391	2B.3	29.2			2348218	2B.2	63.6
4009661	2A.3	27.7			3384728	2B.3	29.2			1723823	2B.2	63.6
4010024	2A.3	27.7			1140285	2B.3	29.9			1389185	2B.2	63.6
4405531	2A.3	27.7			4405879	2B.3	29.9			1384039	2B.2	63.6
4406979	2A.3	27.7			2255414	2B.3	29.9			1382381	2B.2	63.6
4407514	2A.3	27.7			4005267	2B.3	29.9			1266153	2B.2	63.6
4411036	2A.3	27.7			4009868	2B.3	29.9			1259363	2B.2	63.6
4411662	2A.3	27.7			4404469	2B.3	29.9			1258652	2B.2	63.6
4412193	2A.3	27.7			4411042	2B.3	29.9			1255799	2B.2	63.6
1103270	2A.3	27.7			4407133	2B.3	29.9			1241244	2B.2	63.6
1259775	2A.3	27.7			4409697	2B.3	29.9			1206230	2B.2	63.6
3020340	2A.3	27.7			5011454	2B.3	29.9			1201704	2B.2	63.6
1234989	2A.3	27.7			1408169	2B.3	29.9			1144617	2B.2	63.6
3575390	2A.3	27.7			3033178	2B.3	29.9			1118811	2B.2	63.6
2261723	2A.3	27.7			1299125	2B.3	30.4			1073676	2B.2	63.6
2294115	2A.3	27.7			1271679	2B.3	30.4			980882	2B.2	65.2
3949690	2A.3	27.7			2334655	2B.3	30.4			5011282	2B.2	65.2
4405967	2A.3	27.7			4406184	2B.3	30.4			4992681	2B.2	65.2
4407986	2A.3	27.7			4411474	2B.3	30.4			4540851	2B.2	65.2
4412092	2A.3	27.7			4535740	2B.3	30.4			4538997	2B.2	65.2
1101524	2A.3	27.7			4009802	2B.3	30.4			4537216	2B.2	65.2
1723653	2A.3	27.7			1121616	2B.3	30.4			4536277	2B.2	65.2
1089455	2A.3	27.7			3956384	2B.3	30.4			4536006	2B.2	65.2
1178870	2A.3	27.7			3956758	2B.3	30.4			4535999	2B.2	65.2
1228498	2A.3	27.7			4410144	2B.3	30.4			4439606	2B.2	65.2
1758128	2A.3	27.7			3936736	2B.3	30.4			4410162	2B.2	65.2
1862723	2A.3	27.7			1390203	2B.3	31.8			4407527	2B.2	65.2
4010152	2A.3	28.1			1764245	2B.3	33			3954849	2B.2	65.2
3956496	2A.3	28.1			3950086	2B.3	33			3937781	2B.2	65.2
4408608	2A.3	28.1			4538312	2B.3	33			3936478	2B.2	65.2
4410246	2A.3	28.1			4541409	2B.3	33			3027838	2B.2	65.2
4009212	2A.3	28.1			1045376	2B.3	33			3025238	2B.2	65.2
3025884	2A.3	28.1			2290477	2B.3	33			2277278	2B.2	65.2
1205552	2A.3	28.2			2322325	2B.3	33			1771565	2B.2	65.2
1698515	2A.3	29.6			2324195	2B.3	33			1771091	2B.2	65.2
1115938	2A.3	31.2			3939155	2B.3	33			1768627	2B.2	65.2
1241868	2A.3	31.2			3958206	2B.3	33			1765206	2B.2	65.2
3956724	2A.3	33.7			4261938	2B.3	33			1764621	2B.2	65.2
4439859	2A.3	34.6			4539479	2B.3	33			1679475	2B.2	65.2
1381105	2A.3	34.6			4539773	2B.3	33			1377994	2B.2	65.2
1763727	2A.3	34.6			4541415	2B.3	33			1259520	2B.2	65.2
1767430	2A.3	34.6			4541766	2B.3	33			1218481	2B.2	65.2
1205178	2A.3	34.6			4544235	2B.3	33			1218181	2B.2	65.2
4538367	2A.3	34.6			1277820	2B.3	33			1217878	2B.2	65.2
4540909	2A.3	34.6			2293661	2B.3	33			1216623	2B.2	65.2
1265691	2A.3	34.6			1078742	2B.3	33			1206895	2B.2	65.2
3948227	2A.3	35.1			1081658	2B.3	33			1152998	2B.2	65.2
1716804	2A.3	35.1			1278398	2B.3	33			1123220	2B.2	65.2
1284605	2A.3	35.1			1261784	2B.3	33			1116857	2B.2	65.2
3384731	2A.3	35.1			4017517	2B.3	33			1062944	2B.2	65.2
1260605	2A.3	35.1			5011610	2B.3	33			1031981	2B.2	65.2
3020921	2A.3	35.1			2291119	2B.3	33			1006888	2B.2	65.2
3958706	2A.3	35.1			4541436	2B.3	33			3385083	2B.2	66.2
4405654	2A.3	35.1			4544500	2B.3	33			1256257	2B.2	66.2
4409306	2A.3	35.1			1379634	2B.3	33			3945310	3A.1	0
1026191	2A.3	35.1			3950765	2B.3	33			3936464	3A.1	0
1100083	2A.3	35.1			1378280	2B.3	33			3027159	3A.1	0
1100810	2A.3	35.1			4261970	2B.3	33			3025190	3A.1	0
1151404	2A.3	35.1			1343194	2B.3	33			1235575	3A.1	0
1152043	2A.3	35.1			4911146	2B.3	33			1213247	3A.1	0
1207189	2A.3	35.1			1022058	2B.3	33			1125929	3A.1	0
1220648	2A.3	35.1			1128556	2B.3	33			1122089	3A.1	0
1266977	2A.3	35.1			1198924	2B.3	33			1091822	3A.1	0
1268457	2A.3	35.1			2275201	2B.3	33			1082068	3A.1	0
1281475	2A.3	35.1			1029702	2B.3	33			1061804	3A.1	0
1281562	2A.3	35.1			1139954	2B.3	33			3959570	3A.1	2.1
1723749	2A.3	35.1			4394240	2B.3	33			1720545	3A.1	2.1
3937787	2A.3	35.1			4396026	2B.3	33			4397774	3A.1	2.5
1287751	2A.3	35.1			1127230	2B.3	36.7			3951882	3A.1	2.5
1769628	2A.3	35.1			1097676	2B.3	36.7			3222425	3A.1	13.6
1770957	2A.3	35.1			1123619	2B.3	36.7			1088244	3A.1	13.6
2336581	2A.3	35.1			2278895	2B.3	36.7			982430	3A.1	15.7
3944691	2A.3	35.1			4405670	2B.3	36.7			5011378	3A.1	15.7
3954883	2A.3	35.1			1405612	2B.3	36.7			1088933	3A.1	15.7
3960369	2A.3	35.1			4411046	2B.3	36.7			3954869	3A.1	18.4
3958917	2A.3	35.1			4439464	2B.3	36.7			1272945	3A.1	18.4
5010875	2A.3	35.1			4543284	2B.3	36.7			3952154	3A.1	19.8
5010916	2A.3	35.1			1142662	2B.3	36.7			1723098	3A.1	22.3
5011160	2A.3	35.1			2294374	2B.3	36.7			1722538	3A.1	22.3
5011068	2A.3	35.1			1057850	2B.3	36.7			1717038	3A.1	22.3
5011692	2A.3	35.1			4008377	2B.3	36.7			1137728	3A.1	22.3
1203836	2A.3	35.1			4398411	2B.3	36.7			1215358	3A.1	26
1265433	2A.3	35.1			3033610	2B.3	36.7			3222259	3A.1	29.4
1723124	2A.3	35.1			1117726	2B.3	36.7			1256565	3A.1	29.4
1764348	2A.3	35.1			1695585	2B.3	36.7			4439694	3A.1	30.1
2273017	2A.3	35.1			3533525	2B.3	36.7			3532891	3A.1	30.1
2293389	2A.3	35.1			1669816	2B.3	36.7			981074	3A.1	30.8
3937507	2A.3	35.1			997874	2B.3	36.7			4410404	3A.1	33.1
3941276	2A.3	35.1			4260978	2B.3	37.2			4409183	3A.1	33.1
4440192	2A.3	35.1			2322919	2B.3	37.2			4408299	3A.1	33.1
5011580	2A.3	35.1			1106950	2B.3	37.2			1221097	3A.1	35.9
994079	2A.3	35.1			1116952	2B.3	37.2			1128825	3A.1	35.9
1268125	2A.3	35.1			1246480	2B.3	37.2			1116745	3A.1	35.9
1268844	2A.3	35.1			1233120	2B.3	37.2			4004051	3A.1	38
3956906	2A.3	35.1			3948715	2B.3	37.2			3385390	3A.1	40
4404943	2A.3	35.1			4439881	2B.3	37.2			5011654	3A.2	0
4411299	2A.3	35.1			1129029	2B.3	38.1			4396034	3A.2	0
4008201	2A.3	35.6			3028561	2B.3	39.9			1125576	3A.2	0
1768071	2A.3	35.6			1020123	2B.3	40.9			3943600	3A.2	0.4
1159744	2A.3	35.6			1263066	2B.3	40.9			1383509	3A.2	0.4
1099360	2A.3	35.6			1188148	2B.3	41.2			4544029	3A.2	6.9
1135076	2A.3	35.6			3020388	2B.3	41.2			4542458	3A.2	6.9
1215163	2A.3	35.6			5010824	2B.3	41.6			4542287	3A.2	6.9
1267532	2A.3	35.6			1228254	2B.3	43.7			4537000	3A.2	6.9
2247010	2A.3	35.6			1666014	2B.3	43.7			1279592	3A.2	6.9
4005417	2A.3	35.6			1669464	2B.3	43.7			1214753	3A.2	6.9
4005989	2A.3	35.6			4003030	2B.3	43.7			1012487	3A.2	6.9
4537147	2A.3	35.6			1250890	2B.3	43.7			1110865	3A.2	10.4
994989	2A.3	35.6			1254339	2B.3	43.7			2281521	3A.2	12.8
2244378	2A.3	37			1256280	2B.3	43.7			2279325	3A.2	12.8
1062637	2B.1	0			3033077	2B.3	43.7			4409146	3A.2	15.4
1217197	2B.1	0			4003252	2B.3	43.7			4406460	3A.2	15.4
1236587	2B.1	0			4008776	2B.3	43.7			3938578	3A.2	15.4
1262077	2B.1	0			4009673	2B.3	43.7			3936549	3A.2	15.4
5010834	2B.1	0			4536290	2B.3	43.7			4542923	3B.1	0
4409275	2B.1	0			4537259	2B.3	43.7			4406478	3B.1	0
1150394	2B.1	0.1			1249557	2B.3	43.7			4406128	3B.1	0
3944745	2B.1	0.1			1254480	2B.3	43.7			4009738	3B.1	0
1020393	2B.1	2.4			1251347	2B.3	43.7			3943934	3B.1	0
1108688	2B.1	3.3			1860512	2B.3	43.7			3936734	3B.1	0
1055657	2B.1	3.3			1160435	2B.3	43.7			3021905	3B.1	0
1208731	2B.1	3.3			1062948	2B.3	45.8			1378042	3B.1	0
2324269	2B.1	3.3			3064932	2B.3	48.4			1307563	3B.1	0
1050012	2B.1	3.3			2277998	2B.3	51			1259494	3B.1	0
1090216	2B.1	3.3			4404536	2B.3	51.9			1160043	3B.1	0
1105185	2B.1	3.3			4411521	2B.3	51.9			1111690	3B.1	0
1113491	2B.1	3.3			4405302	2B.3	52.3			1032004	3B.1	0
1214881	2B.1	3.3			1236839	2B.3	53.2			4440392	3B.1	1.6
1309210	2B.1	3.3			1234204	2B.3	53.3			3958709	3B.1	1.6
1728756	2B.1	3.3			3952724	2B.3	53.3			3956252	3B.1	1.6
3533132	2B.1	3.3			1103997	2B.3	55.9			3949028	3B.1	1.6
4411430	2B.1	3.3			1157014	2B.3	55.9			1378838	3B.1	1.6
987691	2B.1	5.8			1201528	2B.3	55.9			1378821	3B.1	1.6
4536868	2B.1	7.9			1384526	2B.3	55.9			1377983	3B.1	1.6
4542066	2B.1	7.9			4406035	2B.3	55.9			1318371	3B.1	1.6
1114309	2B.1	8.7			1240027	2B.3	57.5			1269313	3B.1	1.6
3934592	2B.1	8.7			1090222	2B.3	57.8			1265532	3B.1	1.6
1669150	2B.1	9.3			1114494	2B.3	62			1259990	3B.1	1.6
1671311	2B.1	9.3			1260381	2B.3	62.9			1180074	3B.1	1.6
2278306	2B.1	9.3			1260458	2B.3	62.9			1084839	3B.1	1.6
3937312	2B.1	9.3			1264379	2B.3	62.9			1343254	3B.1	2.1
4396257	2B.1	9.3			1265448	2B.3	62.9			1321168	3B.1	2.1
5011269	2B.1	9.3			1319095	2B.3	62.9			1307812	3B.1	2.1
1121804	2B.1	9.5			4009980	2B.3	62.9			3950764	3B.1	2.6
1670065	2B.1	9.8			4396623	2B.3	62.9			1096901	3B.1	3.6
1700328	2B.1	9.8			4412041	2B.3	62.9			1082420	3B.1	3.6
985860	2B.1	9.8			4009809	2B.3	62.9			1268775	3B.1	4.1
1041389	2B.1	9.8			1215753	2B.3	62.9			1233104	3B.1	4.1
1042851	2B.1	9.8			2263385	2B.3	62.9			1092998	3B.1	4.1
1090319	2B.1	9.8			4008580	2B.3	63.4			4910566	3B.1	5.1
1217440	2B.1	9.8			1119278	2B.3	63.4			1699299	3B.1	5.1
1668995	2B.1	9.8			1718157	2B.3	63.4			1697224	3B.1	5.1
1698598	2B.1	9.8			1723396	2B.3	63.4			1378227	3B.1	5.1
2277913	2B.1	9.8			1725111	2B.3	63.4			1236574	3B.1	5.6
4008505	2B.1	9.8			1725431	2B.3	63.4			5011077	3B.1	6.1
4008784	2B.1	9.8			4010089	2B.3	63.4			4409147	3B.1	6.1
4404789	2B.1	9.8			5011681	2B.3	63.4			4405254	3B.1	6.1
4410212	2B.1	9.8			3935014	2B.3	66.8			4003429	3B.1	6.1
4405197	2B.1	9.8			4411405	2B.3	68.5			1698959	3B.1	6.1
4410465	2B.1	9.8			1091341	2B.3	70.3			1260114	3B.1	6.1
1863066	2B.1	11.2			3028134	2B.3	70.5			1203924	3B.1	6.1
1239467	2B.1	12.6			1225162	2B.3	70.6			1138054	3B.1	6.1
4008797	2B.1	12.6			3021732	2B.3	70.6			1106533	3B.1	6.1
1238155	2B.1	13.6			3024250	2B.3	70.6			1089093	3B.1	6.1
1769196	2B.1	14.5			3533627	2B.3	70.6			4411142	3B.1	6.9
1160632	2B.1	14.6			3934957	2B.3	70.6			4406319	3B.1	6.9
4407190	2B.1	15.2			4409365	2B.3	70.6			4544021	3B.1	7.3
999961	2B.1	15.2			4410979	2B.3	70.6			4005495	3B.1	9.3
1016366	2B.1	15.2			3936979	2B.3	71.1			3944446	3B.1	9.3
1066619	2B.1	15.2			4407749	2B.3	72.4			3023704	3B.1	9.3
1087723	2B.1	15.2			4410383	2B.3	72.4			1210849	3B.1	9.3
1092746	2B.1	15.2			982430	3A.1	0			1148843	3B.1	9.3
1111830	2B.1	15.2			1114182	3A.1	0			1119281	3B.1	9.3
1115125	2B.1	15.2			1264293	3A.1	0			1074507	3B.1	9.3
1402715	2B.1	15.2			3026829	3A.1	0			1002801	3B.1	9.3
1720294	2B.1	15.2			3222425	3A.1	0			4543792	3B.1	9.9
1750914	2B.1	15.2			4408047	3A.1	0			4536727	3B.1	9.9
2351223	2B.1	15.2			1272945	3A.1	0			4005235	3B.1	9.9
3024187	2B.1	15.2			1088933	3A.1	0			3533881	3B.1	9.9
3944857	2B.1	15.2			2275696	3A.1	0			3027061	3B.1	9.9
3948003	2B.1	15.2			4407932	3A.1	0			3023426	3B.1	9.9
4009504	2B.1	15.2			4410683	3A.1	0			3022724	3B.1	9.9
5011470	2B.1	15.2			4411278	3A.1	0			3022720	3B.1	9.9
1028653	2B.1	15.2			1242301	3A.1	0			1666778	3B.1	9.9
1072035	2B.1	15.2			1256231	3A.1	0			1233292	3B.1	9.9
1116627	2B.1	15.2			1305349	3A.1	0			1210301	3B.1	9.9
3023322	2B.1	15.2			1672684	3A.1	0			1130043	3B.1	9.9
1671562	2B.1	15.2			3533684	3A.1	0			1126025	3B.1	9.9
1159534	2B.1	15.2			3572490	3A.1	0			5011270	3B.1	10.4
1228087	2B.1	17			3573451	3A.1	0			987457	3B.1	10.9
3029203	2B.1	17			4003506	3A.1	0			4542865	3B.1	10.9
3945337	2B.1	17			4005657	3A.1	0			4538001	3B.1	10.9
3945400	2B.1	17			4008519	3A.1	0			4405289	3B.1	10.9
1107073	2B.1	17.5			4405322	3A.1	0			1122341	3B.1	10.9
1121063	2B.1	17.5			4410976	3A.1	0			1092797	3B.1	10.9
4407732	2B.1	17.5			4409067	3A.1	0			1003393	3B.1	10.9
4537710	2B.1	17.5			1161677	3A.1	0			1002215	3B.1	10.9
4541070	2B.1	17.5			1235660	3A.1	0			4261463	3B.1	11.4
1093586	2B.1	17.5			1236041	3A.1	0			4009566	3B.1	11.4
1105665	2B.1	17.5			1393286	3A.1	0			4005373	3B.1	11.4
1233912	2B.1	17.5			3959951	3A.1	0			4003763	3B.1	11.4
4537419	2B.1	17.5			4009807	3A.1	0			3960914	3B.1	11.4
1126215	2B.1	17.5			4404771	3A.1	0			3954483	3B.1	11.4
1228048	2B.1	17.5			4409228	3A.1	0			3943507	3B.1	11.4
1241709	2B.1	17.5			4410400	3A.1	0			3941921	3B.1	11.4
4543870	2B.1	17.5			4404358	3A.1	0			2277637	3B.1	11.4
1734503	2B.1	22.1			4408453	3A.1	0			2277314	3B.1	11.4
1669073	2B.1	22.1			4409224	3A.1	0			1321267	3B.1	11.4
3946801	2B.1	22.1			4410876	3A.1	0			1266103	3B.1	11.4
4705835	2B.1	22.1			4412172	3A.1	0			1229599	3B.1	11.4
3022392	2B.1	22.1			1108860	3A.1	0			1155086	3B.1	11.4
1715530	2B.1	22.2			1088244	3A.1	0			1057406	3B.1	11.4
1697785	2B.1	22.2			4409142	3A.1	0			989831	3B.1	12.9
1698610	2B.1	22.2			1014206	3A.1	0			4410793	3B.1	12.9
4008840	2B.1	22.2			1049379	3A.1	0			4407557	3B.1	12.9
4406413	2B.1	22.2			1094621	3A.1	0			4407013	3B.1	12.9
1056986	2B.1	23.7			1256393	3A.1	0			3936438	3B.1	12.9
4539307	2B.1	25.5			2257019	3A.1	0			1211771	3B.1	12.9
1101693	2B.1	26.8			1011399	3A.1	0			1025856	3B.1	12.9
1111313	2B.1	26.8			4008450	3A.1	0			5011032	3B.1	14.5
1112135	2B.1	26.8			3945330	3A.1	1			4393872	3B.1	14.5
1208730	2B.1	26.8			1090658	3A.1	1			1321522	3B.1	14.5
4439895	2B.1	26.8			1150063	3A.1	1			Xbarc147	3B.1	15
1105506	2B.1	26.8			3950885	3A.1	1			3957358	3B.1	15
1123167	2B.1	26.8			3954527	3A.1	1			3946493	3B.1	15
1178797	2B.1	26.8			4010059	3A.1	1			1381449	3B.1	15
1217853	2B.1	26.8			1002934	3A.1	1.2			1231166	3B.1	15
1233225	2B.1	26.8			1109698	3A.1	1.2			1122583	3B.1	15
1238825	2B.1	26.8			1201889	3A.1	1.2			1114625	3B.1	15
4009653	2B.1	26.8			2289860	3A.1	1.2			1087762	3B.1	15
4408976	2B.1	26.8			3954869	3A.1	1.2			1064680	3B.1	15
4410963	2B.1	26.8			5011378	3A.1	1.2			Xumn10	3B.1	15.5
1092348	2B.1	27.5			3034037	3A.1	1.9			4394108	3B.1	15.5
2262876	2B.1	28.8			1137728	3A.1	3.4			4261244	3B.1	15.5
1060973	2B.1	29.8			1219523	3A.1	3.4			1377407	3B.1	15.5
1059722	2B.1	30.5			1722538	3A.1	3.4			4440127	3B.1	17
4410991	2B.1	30.5			1723098	3A.1	3.4			4411567	3B.1	17
1103901	2B.1	30.5			3936906	3A.1	3.4			4411453	3B.1	17
2258931	2B.1	30.5			1716725	3A.1	3.4			4410265	3B.1	17
3024255	2B.1	30.5			2328204	3A.1	3.7			4408162	3B.1	17
3532902	2B.1	30.5			1139347	3A.1	4.1			4406233	3B.1	17
4407777	2B.1	30.5			2327047	3A.1	7.8			4004950	3B.1	17
4411184	2B.1	30.5			4539633	3A.1	7.8			1702980	3B.1	17
4412073	2B.1	30.5			1215358	3A.1	8.2			1267266	3B.1	17
1126456	2B.1	31.5			1383782	3A.1	8.2			1131772	3B.1	17
1865706	2B.1	31.5			3385390	3A.1	8.9			1114887	3B.1	17
1107888	2B.1	36.7			1256565	3A.1	11			5011132	3B.1	17.6
1079583	2B.1	39.1			1401994	3A.1	11			4542545	3B.1	17.6
1299423	2B.1	39.1			3222259	3A.1	11			4540065	3B.1	17.6
3938131	2B.1	39.1			4008842	3A.1	11			4410000	3B.1	17.6
4003340	2B.1	39.1			4412174	3A.1	11.6			4409429	3B.1	17.6
4404732	2B.1	39.1			979858	3A.1	11.6			4409312	3B.1	17.6
4408087	2B.1	39.1			1007196	3A.1	11.6			4408596	3B.1	17.6
1081417	2B.1	39.1			4408299	3A.1	11.6			4405578	3B.1	17.6
1105851	2B.1	39.1			4409183	3A.1	11.6			3961421	3B.1	17.6
4003341	2B.1	39.1			4410404	3A.1	11.6			3533654	3B.1	17.6
4008073	2B.1	39.1			1116745	3A.1	12.6			3384971	3B.1	17.6
4411465	2B.1	39.1			1128825	3A.1	12.6			1220618	3B.1	17.6
988615	2B.1	39.1			1162161	3A.1	12.6			1129947	3B.1	17.6
1120507	2B.1	39.1			1221097	3A.1	12.6			1126420	3B.1	17.6
3021488	2B.1	39.1			1862599	3A.1	12.6			1115388	3B.1	17.6
3958858	2B.1	39.1			4004051	3A.1	12.6			1113465	3B.1	17.6
4009572	2B.1	39.1			4394761	3B.1	0			1063935	3B.1	17.6
Xgwm148	2B.1	41.9			1236574	3B.1	0.3			4536200	3B.1	19.1
1695467	2B.1	41.9			1203924	3B.1	1.5			1767647	3B.1	19.1
5011590	2B.1	41.9			5011077	3B.1	3.3			1317305	3B.1	19.1
1109452	2B.1	41.9			3950764	3B.1	3.9			1157327	3B.1	19.1
1214402	2B.1	41.9			1260114	3B.1	4.7			1382872	3B.1	19.6
3034484	2B.1	41.9			1138054	3B.1	5.5			4010116	3B.1	20.6
4394197	2B.1	41.9			4405254	3B.1	5.8			1380564	3B.1	20.6
1769166	2B.1	41.9			4404593	3B.1	6.6			1393481	3B.1	21
3955501	2B.1	41.9			4440392	3B.1	8.7			4410684	3B.1	21.1
1229529	2B.1	43.8			3958709	3B.1	8.7			4008727	3B.1	21.1
3532905	2B.1	44.1			1015216	3B.1	10.8			3946835	3B.1	21.1
1165797	2B.1	44.3			4005235	3B.1	11.8			3945298	3B.1	21.1
4396442	2B.1	44.3			3022724	3B.1	13.3			3937454	3B.1	21.1
4407343	2B.1	44.3			3533881	3B.1	13.4			3385093	3B.1	21.1
1115741	2B.1	44.8			4405289	3B.1	14.4			1403851	3B.1	21.1
3064443	2B.1	45.8			987457	3B.1	15.4			1388469	3B.1	21.1
5010856	2B.1	46			4410793	3B.1	16.4			1382925	3B.1	21.1
1697286	2B.1	46.2			4542923	3B.1	16.4			1279789	3B.1	21.1
4410490	2B.1	46.2			4406478	3B.1	17			1259608	3B.1	21.1
1221930	2B.1	46.9			4009738	3B.1	17.9			1216424	3B.1	21.1
1684342	2B.1	46.9			1259494	3B.1	17.9			1066712	3B.1	21.1
1764240	2B.1	46.9			4394108	3B.1	18.4			1016177	3B.1	21.1
1697875	2B.1	47.9			Xumn10	3B.1	18.9			1006057	3B.1	21.1
4705881	2B.1	47.9			5011032	3B.1	18.9			4008635	3B.1	21.6
4407551	2B.1	49.2			4536200	3B.1	18.9			1314625	3B.1	21.6
1002343	2B.1	50.7			1319038	3B.1	18.9			4003681	3B.1	22.1
1039300	2B.1	52.5			Xbarc147	3B.1	18.9			1399931	3B.1	22.1
5011204	2B.1	52.5			4440127	3B.1	20			1321744|1321602|1317271|1321149	3B.1	22.1
1382806	2B.1	53			4004950	3B.1	23.2			1321606	3B.1	22.1
2280368	2B.1	53			4410000	3B.1	23.2			1099098	3B.1	22.1
5011481	2B.1	53			4540065	3B.1	23.2			3958559	3B.1	22.6
1697468	2B.1	53			4411567	3B.1	24.2			1259013	3B.1	23.1
1381257	2B.1	53.7			1321223|1315407	3B.1	24.2			1249224	3B.1	24.2
3960134	2B.1	54			1767647	3B.1	26.3			4008594	3B.1	25.2
1045412	2B.1	57.8			4008635	3B.1	26.8			3028387	3B.1	25.2
4405233	2B.1	57.8			1382872	3B.1	26.8			1343243	3B.1	25.2
4410363	2B.1	57.8			3946835	3B.1	28.1			1314943	3B.1	25.2
1112893	2B.1	57.8			1016177	3B.1	28.9			4536620	3B.1	39.7
1223120	2B.1	57.8			1382925	3B.1	28.9			3024557	3B.1	39.7
4406965	2B.1	57.8			4008727	3B.1	29.9			3028842	3B.1	40.2
3945519	2B.1	57.8			1380564	3B.1	29.9			1670310	3B.1	40.2
1111885	2B.1	58.3			1066712	3B.1	30.4			1665727	3B.1	40.2
1258541	2B.1	58.3			1403851	3B.1	30.4			982126	3B.1	41.2
1266912	2B.1	58.3			5011132	3B.1	33.6			4003534	3B.1	41.2
1385797	2B.1	58.3			1103005	3B.1	34.6			1088654	3B.1	41.2
2277914	2B.1	58.3			1393481	3B.1	35.1			4409356	3B.2	0
3959608	2B.1	58.3			4409429	3B.1	35.1			4404612	3B.2	0
4004578	2B.1	58.3			4542545	3B.1	35.1			4404297	3B.2	0
4004990	2B.1	58.3			3958195	3B.1	37.1			1155386	3B.2	0
4009480	2B.1	58.3			989000	3B.1	38.5			1117454	3B.2	0.4
4404757	2B.1	58.3			1015856	3B.1	39.8			4542469	3B.2	5.1
4412052	2B.1	58.3			4005062	3B.1	39.8			4536890	3B.2	5.1
4405249	2B.1	58.3			1862856	3B.1	39.8			3532955	3B.2	5.1
4409077	2B.1	58.3			3960504	3B.1	43.4			4411388	3B.2	5.6
3022483	2B.1	58.7			1721987	3B.1	44			4408577	3B.2	5.6
3953143	2B.1	58.7			4536168	3B.1	47.2			3960981	3B.2	5.6
4008354	2B.1	58.7			1063288	3B.1	47.2			3959722	3B.2	5.6
4405125	2B.1	58.7			3955127	3B.1	47.2			3954461	3B.2	5.6
4408179	2B.1	58.7			4409717	3B.1	51.2			1102583	3B.2	5.6
4410370	2B.1	58.7			4005501	3B.1	52.8			3949270	3B.2	19.6
1095825	2B.1	58.9			4536479	3B.1	55			3935984	3B.2	19.6
5011607	2B.1	59			4408935	3B.1	55.2			2361445	3B.2	19.6
4406929	2B.1	59.9			1228122	3B.1	56.9			1163748	3B.2	21
1264536	2B.1	59.9			1121919	3B.1	58.8			1083141	3B.2	21
4407588	2B.1	59.9			4408957	3B.1	61.5			976915	3B.2	21.4
1108695	2B.1	59.9			4535663	3B.1	61.5			4404636	3B.2	21.4
1260099	2B.1	59.9			2345819	3B.1	61.5			977624	3B.2	21.5
1281948	2B.1	59.9			4411867	3B.1	62			4411779	3B.2	21.5
1252801	2B.1	59.9			4542738	3B.1	64.8			4408873	3B.2	21.5
1351240	2B.1	60.3			4408930	3B.1	68.9			4408327	3B.2	21.5
1128337	2B.1	61.6			3533542	3B.1	69.5			4406933	3B.2	21.5
3955569	2B.1	61.6			982680	3B.1	69.5			4398404	3B.2	21.5
4408547	2B.1	61.6			4407876	3B.1	69.5			4397941	3B.2	21.5
979147	2B.1	61.7			2348388	3B.1	71			4008753	3B.2	21.5
1025310	2B.1	61.7			1248517	3B.1	71			4004370	3B.2	21.5
1103962	2B.1	61.7			4540468	3B.1	71			4003571	3B.2	21.5
1114669	2B.1	61.7			1767690	3B.1	72.5			3957356	3B.2	21.5
1115571	2B.1	61.7			4536620	3B.1	72.5			3956108	3B.2	21.5
1115688	2B.1	61.7			1162493	3B.1	72.5			3952533	3B.2	21.5
1243409	2B.1	61.7			5011078	3B.1	73.1			3948422	3B.2	21.5
3534199	2B.1	61.7			1004919	3B.1	73.1			3938949	3B.2	21.5
3935083	2B.1	61.7			3384648	3B.1	74.1			3026981	3B.2	21.5
4003626	2B.1	61.7			5011183	3B.2	0			2289047	3B.2	21.5
4005752	2B.1	61.7			4406446	3B.2	0			2258114	3B.2	21.5
4009008	2B.1	61.7			1699925	3B.2	0.7			1699337	3B.2	21.5
4396662	2B.1	61.7			1074413	3B.2	1			1291790	3B.2	21.5
4406273	2B.1	61.7			1020557	3B.2	1.2			1221298	3B.2	21.5
4408335	2B.1	61.7			1161023	3B.2	1.2			1203562	3B.2	21.5
4407335	2B.1	61.7			993379	3B.2	1.2			1203081	3B.2	21.5
4410897	2B.1	61.7			1004059	3B.2	1.2			1128927	3B.2	21.5
3028165	2B.1	61.7			1030890	3B.2	1.2			1125730	3B.2	21.5
997060	2B.1	61.7			1104216	3B.2	1.2			1095861	3B.2	21.5
1121233	2B.2	0			3937285	3B.2	1.2			1094734	3B.2	21.5
4395867	2B.2	0.6			3939563	3B.2	1.2			1092934	3B.2	21.5
3948645	2B.2	1.1			4543884	3B.2	1.2			1089319	3B.2	21.5
3533613	2B.2	1.2			2253892	3B.2	1.7			1085874	3B.2	21.5
3947226	2B.2	3			1014719	3B.2	2.3			1075600	3B.2	21.5
1666072	2B.2	3			1213757	3B.2	2.3			1072034	3B.2	21.5
1020298	2B.2	3.7			1380571	3B.2	2.6			1064508	3B.2	21.5
1053856	2B.2	4.6			1399787	3B.2	2.8			2278284	3B.2	24.1
3532703	2B.2	4.6			1103510	3B.2	3.1			1125207	3B.2	24.1
1696921	2B.2	5.5			1738982	3B.2	3.1			987623	3B.2	25.2
1138058	2B.2	6.4			4008443	3B.2	3.1			1089116	3B.2	25.7
1228277	2B.2	6.4			4405172	3B.2	3.1			2275413	3B.2	26.7
3939258	2B.2	6.4			4409231	3B.2	3.1			993268	3B.2	27.3
4404537	2B.2	6.4			1073693	3B.2	3.5			4005137	3B.2	27.3
4410657	2B.2	6.4			1297062	3B.2	3.5			3958417	3B.2	27.3
4410183	2B.2	6.4			1024509	3B.2	5.8			1748164	3B.2	27.3
4411912	2B.2	6.4			4004436	3B.2	18.6			1318889	3B.2	27.3
4412137	2B.2	6.4			1174597	3B.2	18.6			1201088	3B.2	27.3
1022674	2B.2	7.8			2305158	3B.2	18.6			4393910	3B.2	27.8
3029716	2B.2	8			4004130	3B.2	18.6			4009353	3B.2	27.8
1229675	2B.2	10.9			4408021	3B.2	18.6			4003936	3B.2	27.8
994886	2B.2	12.2			4411886	3B.2	18.6			3956591	3B.2	27.8
1110224	2B.2	12.2			4537671	3B.2	18.6			3949982	3B.2	27.8
3936167	2B.2	12.2			4540071	3B.2	18.6			1129005	3B.2	27.8
3384680	2B.2	13.9			4541939	3B.2	18.6			1088281	3B.2	27.8
1120930	2B.2	17.2			981983	3B.2	38			4404345	3B.2	28.4
1667865	2B.2	17.2			4408729	3B.2	39			3951171	3B.2	28.4
1687674	2B.2	18.1			1666028	3B.2	39			3943310	3B.2	28.4
1128288	2B.2	18.1			4004856	3B.2	39			2280541	3B.2	28.4
2323867	2B.2	18.1			5011080	3B.2	39			1764589	3B.2	28.4
5010816	2B.2	18.1			1380915	3B.2	39			1673362	3B.2	28.4
4539880	2B.2	18.1			3534295	3B.2	39			1212856	3B.2	28.4
4540722	2B.2	18.1			4009393	3B.2	39			1037660	3B.2	28.4
4542309	2B.2	18.1			1381441	3B.2	39			1011650	3B.2	28.4
4539444	2B.2	18.1			1056474	3B.2	41.1			1764506	3B.2	30.2
1222924	2B.2	20.5			3958659	3B.2	41.1			1111577	3B.2	33.6
3533796	2B.2	22.4			3021595	3B.2	41.1			1086520	3B.2	33.6
1200553	2B.2	24.7			1019767	3B.2	41.1			5011653	3B.2	34.4
1712720	2B.2	24.7			1346992	3B.2	41.1			3948893	3B.2	34.4
2322023	2B.2	24.7			3948207	3B.2	41.1			1768765	3B.2	34.4
[truncated: 5,985 more rows]
